# Supplementary material for: Chemical Isotope Labeling and Dual-Filtering Strategy for Comprehensive Profiling of Urinary Glucuronide Conjugates
Source: Anal Chem. 2024 Aug 5;96(33):13576–87. doi: 10.1021/acs.analchem.4c02339 (PMC11339728; doi:10.1021/acs.analchem.4c02339)
Supplement: Supplementary file 2 — ac4c02339_si_002.xlsx [file ac4c02339_si_002.xlsx]

## Sheet: Table of Contents
Supporting Information
Chemical Isotope Labeling and Dual-filtering Strategy for Comprehensive Profiling of Urinary Glucuronide Conjugates
Zhi-Qiang Chen‡, a, Ru-Jie Yang‡, a, Chao-Wei Zhub, Yang Lib, Ru Yana,*, Jian-Bo Wana,*
a State Key Laboratory of Quality Research in Chinese Medicine, Institute of Chinese Medical Sciences, University of Macau, Taipa, Macao SAR, China b Shenzhen People’s Hospital, Shenzhen, Guangdong, China
‡ These authors contributed equally to this work.
Table S1. Clinical and biochemical characteristics of CRC patients. Table S2. Potential candidates of glucuronide metabolites screened from pooled urine samples. Table S3. Detailed information of annotated glucuronides.

## Sheet: Table S1
Table S1. Clinical and biochemical characteristics of CRC patients.
Factors	Features	Population of patients
		Early-stage (n = 9)	Advanced-stage (n = 11)
Age	Mean (range)	53.9 (42-68)	61.7 (42-84)
Gender	Female	5 (55.6%)	8 (72.7%)
	Male	4 (44.4%)	3 (27.3%)
BMI	Underweight < 18.5	0 (0%)	1 (9.0%)
	Normal 18.5-24.9	4 (44.4%)	5 (45.5%)
	Overweight 25.0-29.9	5 (55.6%)	5 (45.5%)
	Obese > 30	0 (0%)	0 (0%)
Station	Left-side	8 (88.9%)	11 (100%)
	Right-side	0 (0%)	0 (0%)
	Unknown	1 (11.1%)	0 (0%)
aStage	Hyperplasia	1 (11.1%)	0 (0%)
	Polyp	1 (11.1%)	0 (0%)
	Fibroids	1 (11.1%)	0 (0%)
	Adenoma	6 (66.7%)	0 (0%)
	III	0 (0%)	10 (90.9%)
	IV	0 (0%)	1 (9.1%)
AST/ALT	Mean (range)	1.0 (0.7-1.4)	1.4 (0.7-2.4)
Serum creatinine (μmol/L)	Mean (range)	70.1 (55.8-91.5)	67.8 (48.0-92.9)
Total bilirubin (μmol/L)	Mean (range)	12.6 (8.8-19.2)	11.6 (3.7-22.3)
a Stage of CRC patients was classified based on the eighth Union for International Cancer Control (UICC) TNM Classification of Malignant Tumors. CRC, colorectal cancer.

## Sheet: Table S2
Table S2. Potential candidates of glucuronide metabolites screened from pooled urine samples.
No.	m/z (DMED-d0-labeled)	RT (min)	Fragment Ions Count	Common Fragment Ions Found	Intensity	6H : Lag(times)	RT Difference	m/z Difference (ppm)	m/z (DMED-d6-labeled)	RT (min)	Fragment Ions Count	Common Fragment Ions Found	Intensity	Intensity Ratio
1	265.166	5.22893	3	"247.12885 [C10H19N2O5], 229.11828 [C10H17N2O4], 184.06043 [C8H10NO4]"	48883.9	1	-0.00854349	0.895638	271.204	5.22038	4	"253.16651 [C10H13D6N2O5], 235.15594 [C10H11D6N2O4], 184.06043 [C8H10NO4], 166.04987 [C8H8NO3]"	43731.7	1.11781
2	265.189	11.9945	3	"247.12885 [C10H19N2O5], 229.11828 [C10H17N2O4], 166.04987 [C8H8NO3]"	15815.9	1	-0.133785	-3.06054	271.226	11.8607	2	"235.15594 [C10H11D6N2O4], 184.06043 [C8H10NO4]"	15801.4	1.00091
3	266.15	8.04772	2	"247.12885 [C10H19N2O5], 229.11828 [C10H17N2O4]"	6711.98	1	-0.0484405	2.29989	272.188	7.99928	1	253.16651 [C10H13D6N2O5]	5840.57	1.15
4	267.169	4.57551	4	"247.12885 [C10H19N2O5], 229.11828 [C10H17N2O4], 184.06043 [C8H10NO4], 166.04987 [C8H8NO3]"	5122.49	1	-0.00472164	-6.27401	273.205	4.57079	3	"253.16651 [C10H13D6N2O5], 235.15594 [C10H11D6N2O4], 184.06043 [C8H10NO4]"	5400.93	0.948446
5	267.17	6.3488	3	"229.11828 [C10H17N2O4], 184.06043 [C8H10NO4], 166.04987 [C8H8NO3]"	6029.73	1	-0.00596142	9.33356	273.21	6.34283	4	"253.16651 [C10H13D6N2O5], 235.15594 [C10H11D6N2O4], 184.06043 [C8H10NO4], 166.04987 [C8H8NO3]"	6414.47	0.94002
6	267.171	7.0784	1	247.12885 [C10H19N2O5]	5376.38	1	0.094378	14.5691	273.213	7.17278	1	253.16651 [C10H13D6N2O5]	5375.38	1
7	269.186	8.04209	1	247.12885 [C10H19N2O5]	8698.34	1	-0.00744247	1.08603	275.224	8.03465	1	253.16651 [C10H13D6N2O5]	8762.41	0.99
8	269.225	12.3884	1	247.12885 [C10H19N2O5]	5394.28	1	-0.0754442	-5.60083	275.261	12.3129	1	253.16651 [C10H13D6N2O5]	5172.51	1.04
9	270.215	6.61786	3	"247.12885 [C10H19N2O5], 247.12885 [C10H19N2O5], 166.04987 [C8H8NO3]"	10417.7	2	-0.0638685	8.01125	282.293	6.55399	1	253.16651 [C10H13D6N2O5]	8862.94	1.18
10	270.217	11.2559	1	247.12885 [C10H19N2O5]	6907.59	1	-0.0063057	1.08595	276.255	11.2495	1	253.16651 [C10H13D6N2O5]	6142.52	1.12
11	270.217	6.58411	4	"247.12885 [C10H19N2O5], 229.11828 [C10H17N2O4], 184.06043 [C8H10NO4], 166.04987 [C8H8NO3]"	5701.52	1	0.0265656	-2.12593	276.254	6.61067	4	"253.16651 [C10H13D6N2O5], 202.071 [C8H12NO5], 184.06043 [C8H10NO4], 166.04987 [C8H8NO3]"	6145.74	0.927719
12	270.218	10.0556	3	"247.12885 [C10H19N2O5], 229.11828 [C10H17N2O4], 184.06043 [C8H10NO4]"	12720.3	1	-0.00640201	-1.4711	276.255	10.0492	3	"253.16651 [C10H13D6N2O5], 235.15594 [C10H11D6N2O4], 166.04987 [C8H8NO3]"	13199.2	0.963722
13	271.201	4.57784	4	"247.12885 [C10H19N2O5], 229.11828 [C10H17N2O4], 184.06043 [C8H10NO4], 166.04987 [C8H8NO3]"	7058.19	1	0.197537	1.40132	277.239	4.77538	1	253.16651 [C10H13D6N2O5]	6992.97	1.01
14	271.201	7.62805	2	"229.11828 [C10H17N2O4], 184.06043 [C8H10NO4]"	7401.83	1	-0.170478	3.96625	277.24	7.45758	5	"253.16651 [C10H13D6N2O5], 235.15594 [C10H11D6N2O4], 202.071 [C8H12NO5], 184.06043 [C8H10NO4], 166.04987 [C8H8NO3]"	6983.19	1.05995
15	271.202	7.46265	5	"247.12885 [C10H19N2O5], 229.11828 [C10H17N2O4], 202.071 [C8H12NO5], 184.06043 [C8H10NO4], 166.04987 [C8H8NO3]"	11531.6	1	-0.00565052	4.40089	277.24	7.457	5	"253.16651 [C10H13D6N2O5], 235.15594 [C10H11D6N2O4], 202.071 [C8H12NO5], 184.06043 [C8H10NO4], 166.04987 [C8H8NO3]"	11133.6	1.03575
16	271.202	8.22442	1	247.12885 [C10H19N2O5]	7101.64	1	-0.00500965	0.937818	277.24	8.21941	1	253.16651 [C10H13D6N2O5]	7073.07	1
17	271.202	8.7701	5	"247.12885 [C10H19N2O5], 229.11828 [C10H17N2O4], 202.071 [C8H12NO5], 184.06043 [C8H10NO4], 166.04987 [C8H8NO3]"	7313.49	1	-0.00213051	0.0248882	277.24	8.76797	5	"253.16651 [C10H13D6N2O5], 235.15594 [C10H11D6N2O4], 202.071 [C8H12NO5], 184.06043 [C8H10NO4], 166.04987 [C8H8NO3]"	7114.7	1.02794
18	271.202	8.63128	2	"247.12885 [C10H19N2O5], 229.11828 [C10H17N2O4]"	41512.1	1	-0.00379276	-2.28719	277.239	8.62748	3	"253.16651 [C10H13D6N2O5], 235.15594 [C10H11D6N2O4], 184.06043 [C8H10NO4]"	34513.1	1.20279
19	271.202	7.62391	2	"247.12885 [C10H19N2O5], 229.11828 [C10H17N2O4]"	12011	1	-0.166914	1.05504	277.24	7.457	5	"253.16651 [C10H13D6N2O5], 235.15594 [C10H11D6N2O4], 202.071 [C8H12NO5], 184.06043 [C8H10NO4], 166.04987 [C8H8NO3]"	11133.6	1.07881
20	271.274	21.2483	4	"247.12885 [C10H19N2O5], 229.11828 [C10H17N2O4], 184.06043 [C8H10NO4], 166.04987 [C8H8NO3]"	5546.02	1	-0.0217438	0.468786	277.312	21.2265	5	"253.16651 [C10H13D6N2O5], 235.15594 [C10H11D6N2O4], 202.071 [C8H12NO5], 184.06043 [C8H10NO4], 166.04987 [C8H8NO3]"	6049	0.91685
21	272.233	7.02184	5	"247.12885 [C10H19N2O5], 229.11828 [C10H17N2O4], 202.071 [C8H12NO5], 184.06043 [C8H10NO4], 166.04987 [C8H8NO3]"	17329.4	1	0.108314	1.98224	278.271	7.13015	2	"235.15594 [C10H11D6N2O4], 166.04987 [C8H8NO3]"	15398	1.12543
22	272.233	10.48	3	"247.12885 [C10H19N2O5], 229.11828 [C10H17N2O4], 202.071 [C8H12NO5]"	5685.1	1	0.102896	-0.812158	278.271	10.5829	1	253.16651 [C10H13D6N2O5]	6006.51	0.95
23	272.233	7.14123	4	"247.12885 [C10H19N2O5], 229.11828 [C10H17N2O4], 184.06043 [C8H10NO4], 166.04987 [C8H8NO3]"	17483	1	-0.0110826	-0.823298	278.271	7.13015	2	"235.15594 [C10H11D6N2O4], 166.04987 [C8H8NO3]"	15398	1.1354
24	273.217	5.78486	4	"247.12885 [C10H19N2O5], 229.11828 [C10H17N2O4], 184.06043 [C8H10NO4], 166.04987 [C8H8NO3]"	167631	1	-0.00538349	2.20373	279.255	5.77948	3	"253.16651 [C10H13D6N2O5], 184.06043 [C8H10NO4], 166.04987 [C8H8NO3]"	151205	1.10863
25	273.217	9.05916	4	"247.12885 [C10H19N2O5], 229.11828 [C10H17N2O4], 202.071 [C8H12NO5], 184.06043 [C8H10NO4]"	27206.4	1	-0.00476837	0.450843	279.255	9.05439	5	"253.16651 [C10H13D6N2O5], 235.15594 [C10H11D6N2O4], 202.071 [C8H12NO5], 184.06043 [C8H10NO4], 166.04987 [C8H8NO3]"	28849.6	0.943043
26	273.217	8.88409	2	"247.12885 [C10H19N2O5], 229.11828 [C10H17N2O4]"	11541.1	1	0.165566	-0.213425	279.255	9.04965	4	"253.16651 [C10H13D6N2O5], 235.15594 [C10H11D6N2O4], 184.06043 [C8H10NO4], 166.04987 [C8H8NO3]"	12178.6	0.947653
27	273.217	6.82878	2	"229.11828 [C10H17N2O4], 184.06043 [C8H10NO4]"	22684.9	1	-0.0207725	2.5697	279.256	6.80801	3	"253.16651 [C10H13D6N2O5], 235.15594 [C10H11D6N2O4], 166.04987 [C8H8NO3]"	19570	1.15917
28	273.217	6.26306	2	"247.12885 [C10H19N2O5], 166.04987 [C8H8NO3]"	717585	1	-0.00514317	-1.94231	279.255	6.25792	3	"253.16651 [C10H13D6N2O5], 202.071 [C8H12NO5], 166.04987 [C8H8NO3]"	749355	0.957603
29	273.218	9.27999	3	"247.12885 [C10H19N2O5], 184.06043 [C8H10NO4], 166.04987 [C8H8NO3]"	24354.7	1	-0.00202846	0.836153	279.255	9.27797	3	"253.16651 [C10H13D6N2O5], 184.06043 [C8H10NO4], 166.04987 [C8H8NO3]"	22694.9	1.07314
30	273.231	10.5438	4	"247.12885 [C10H19N2O5], 229.11828 [C10H17N2O4], 184.06043 [C8H10NO4], 166.04987 [C8H8NO3]"	6109.06	1	0.00106048	-4.62924	279.267	10.5449	4	"253.16651 [C10H13D6N2O5], 235.15594 [C10H11D6N2O4], 184.06043 [C8H10NO4], 166.04987 [C8H8NO3]"	7171.99	0.851794
31	276.135	4.75101	4	"247.12885 [C10H19N2O5], 229.11828 [C10H17N2O4], 184.06043 [C8H10NO4], 166.04987 [C8H8NO3]"	5179.63	1	-0.0132327	0.101711	282.172	4.73778	4	"253.16651 [C10H13D6N2O5], 235.15594 [C10H11D6N2O4], 184.06043 [C8H10NO4], 166.04987 [C8H8NO3]"	5218.89	0.992477
32	276.17	7.2829	4	"247.12885 [C10H19N2O5], 229.11828 [C10H17N2O4], 184.06043 [C8H10NO4], 166.04987 [C8H8NO3]"	6871.77	1	-0.0124011	-2.37272	282.207	7.2705	5	"253.16651 [C10H13D6N2O5], 235.15594 [C10H11D6N2O4], 202.071 [C8H12NO5], 184.06043 [C8H10NO4], 166.04987 [C8H8NO3]"	5802.14	1.18435
33	276.171	9.06676	4	"247.12885 [C10H19N2O5], 229.11828 [C10H17N2O4], 184.06043 [C8H10NO4], 166.04987 [C8H8NO3]"	24696.6	1	-0.0120239	1.43582	282.209	9.05473	4	"253.16651 [C10H13D6N2O5], 235.15594 [C10H11D6N2O4], 184.06043 [C8H10NO4], 166.04987 [C8H8NO3]"	25444.3	0.97061
34	277.155	8.02095	2	"247.12885 [C10H19N2O5], 229.11828 [C10H17N2O4]"	36944.7	1	-0.0122356	0.762731	283.193	8.00872	1	253.16651 [C10H13D6N2O5]	43383.6	0.85
35	278.186	8.31085	3	"229.11828 [C10H17N2O4], 184.06043 [C8H10NO4], 166.04987 [C8H8NO3]"	6572.03	1	0.000372886	0.485533	284.224	8.31123	4	"253.16651 [C10H13D6N2O5], 235.15594 [C10H11D6N2O4], 184.06043 [C8H10NO4], 166.04987 [C8H8NO3]"	6211.41	1.05806
36	278.186	7.61662	2	"229.11828 [C10H17N2O4], 184.06043 [C8H10NO4]"	739063	1	-0.0600872	0.898587	284.224	7.55653	8	"253.16651 [C10H13D6N2O5], 253.16651 [C10H13D6N2O5], 235.15594 [C10H11D6N2O4], 235.15594 [C10H11D6N2O4], 235.15594 [C10H11D6N2O4]"	666072	1.10958
37	278.271	7.11803	5	"247.12885 [C10H19N2O5], 229.11828 [C10H17N2O4], 202.071 [C8H12NO5], 184.06043 [C8H10NO4], 166.04987 [C8H8NO3]"	414786	1	-0.0588202	1.0566	284.309	7.05921	5	"235.15594 [C10H11D6N2O4], 184.06043 [C8H10NO4], 184.06043 [C8H10NO4], 166.04987 [C8H8NO3], 166.04987 [C8H8NO3]"	404217	1.02615
38	279.093	9.09138	4	"247.12885 [C10H19N2O5], 229.11828 [C10H17N2O4], 184.06043 [C8H10NO4], 166.04987 [C8H8NO3]"	20890	1	-0.154827	-13.915	285.127	8.93655	1	253.16651 [C10H13D6N2O5]	22683.5	0.92
39	279.206	13.4476	3	"247.12885 [C10H19N2O5], 229.11828 [C10H17N2O4], 184.06043 [C8H10NO4]"	8573.07	1	-0.0791473	2.22932	285.245	13.3685	1	253.16651 [C10H13D6N2O5]	9832.44	0.87
40	280.165	6.85642	5	"247.12885 [C10H19N2O5], 229.11828 [C10H17N2O4], 202.071 [C8H12NO5], 184.06043 [C8H10NO4], 166.04987 [C8H8NO3]"	14824.1	1	-0.00390959	-0.18134	286.203	6.85251	4	"235.15594 [C10H11D6N2O4], 202.071 [C8H12NO5], 184.06043 [C8H10NO4], 166.04987 [C8H8NO3]"	14399	1.02952
41	280.166	4.35311	3	"229.11828 [C10H17N2O4], 184.06043 [C8H10NO4], 166.04987 [C8H8NO3]"	8179.79	1	-0.00292063	-0.399367	286.203	4.35019	4	"253.16651 [C10H13D6N2O5], 235.15594 [C10H11D6N2O4], 184.06043 [C8H10NO4], 166.04987 [C8H8NO3]"	8824.82	0.926907
42	280.166	7.15804	4	"247.12885 [C10H19N2O5], 229.11828 [C10H17N2O4], 184.06043 [C8H10NO4], 166.04987 [C8H8NO3]"	12639.7	1	-0.0102911	2.10794	286.204	7.14775	4	"253.16651 [C10H13D6N2O5], 235.15594 [C10H11D6N2O4], 184.06043 [C8H10NO4], 166.04987 [C8H8NO3]"	12989.1	0.973099
43	282.156	2.68164	1	247.12885 [C10H19N2O5]	10619.2	2	0.0332718	6.72363	294.233	2.71492	1	253.16651 [C10H13D6N2O5]	8932.8	1.19
44	282.217	7.63425	2	"229.11828 [C10H17N2O4], 184.06043 [C8H10NO4]"	33017.1	1	-0.0056901	3.21105	288.255	7.62856	3	"253.16651 [C10H13D6N2O5], 235.15594 [C10H11D6N2O4], 235.15594 [C10H11D6N2O4]"	33821.8	0.976208
45	282.217	6.95404	2	"247.12885 [C10H19N2O5], 184.06043 [C8H10NO4]"	19437.9	1	-0.148099	-0.421502	288.255	6.80594	2	"253.16651 [C10H13D6N2O5], 166.04987 [C8H8NO3]"	15214.1	1.27762
46	283.202	9.51702	3	"247.12885 [C10H19N2O5], 229.11828 [C10H17N2O4], 184.06043 [C8H10NO4]"	6814.71	1	-0.00241756	-2.3745	289.239	9.51461	4	"253.16651 [C10H13D6N2O5], 235.15594 [C10H11D6N2O4], 184.06043 [C8H10NO4], 166.04987 [C8H8NO3]"	6780.97	1.00498
47	284.126	7.10384	3	"247.12885 [C10H19N2O5], 229.11828 [C10H17N2O4], 166.04987 [C8H8NO3]"	14472.2	3	-0.0783095	-14.5233	302.235	7.02553	1	253.16651 [C10H13D6N2O5]	13077.2	1.11
48	284.232	7.44757	4	"229.11828 [C10H17N2O4], 202.071 [C8H12NO5], 184.06043 [C8H10NO4], 166.04987 [C8H8NO3]"	5961.82	1	0.0117002	3.27281	290.271	7.45927	5	"253.16651 [C10H13D6N2O5], 235.15594 [C10H11D6N2O4], 202.071 [C8H12NO5], 184.06043 [C8H10NO4], 166.04987 [C8H8NO3]"	6048.25	0.98571
49	284.233	8.58068	4	"247.12885 [C10H19N2O5], 229.11828 [C10H17N2O4], 184.06043 [C8H10NO4], 166.04987 [C8H8NO3]"	14241.5	1	-0.0055027	1.90684	290.271	8.57518	4	"253.16651 [C10H13D6N2O5], 235.15594 [C10H11D6N2O4], 184.06043 [C8H10NO4], 166.04987 [C8H8NO3]"	14426.8	0.987151
50	284.234	7.58463	5	"247.12885 [C10H19N2O5], 229.11828 [C10H17N2O4], 202.071 [C8H12NO5], 184.06043 [C8H10NO4], 166.04987 [C8H8NO3]"	6554.43	1	-0.125359	-1.51169	290.271	7.45927	5	"253.16651 [C10H13D6N2O5], 235.15594 [C10H11D6N2O4], 202.071 [C8H12NO5], 184.06043 [C8H10NO4], 166.04987 [C8H8NO3]"	6048.25	1.08369
51	285.18	6.16249	4	"247.12885 [C10H19N2O5], 229.11828 [C10H17N2O4], 184.06043 [C8H10NO4], 166.04987 [C8H8NO3]"	5510.45	1	-0.0119681	0.335831	291.218	6.15052	4	"253.16651 [C10H13D6N2O5], 235.15594 [C10H11D6N2O4], 184.06043 [C8H10NO4], 166.04987 [C8H8NO3]"	5058.8	1.08928
52	285.183	4.30167	3	"247.12885 [C10H19N2O5], 229.11828 [C10H17N2O4], 184.06043 [C8H10NO4]"	7407.6	1	0.168938	-0.261658	291.22	4.47061	1	253.16651 [C10H13D6N2O5]	7060.66	1.05
53	285.192	2.72335	1	247.12885 [C10H19N2O5]	6993.67	1	0.00110698	-0.915428	291.23	2.72445	1	253.16651 [C10H13D6N2O5]	6303.53	1.11
54	285.217	9.31148	5	"247.12885 [C10H19N2O5], 229.11828 [C10H17N2O4], 202.071 [C8H12NO5], 184.06043 [C8H10NO4], 166.04987 [C8H8NO3]"	9765.24	1	-0.00764561	-0.813034	291.254	9.30383	5	"253.16651 [C10H13D6N2O5], 235.15594 [C10H11D6N2O4], 202.071 [C8H12NO5], 184.06043 [C8H10NO4], 166.04987 [C8H8NO3]"	9344.6	1.04501
55	285.217	11.4785	5	"247.12885 [C10H19N2O5], 229.11828 [C10H17N2O4], 202.071 [C8H12NO5], 184.06043 [C8H10NO4], 166.04987 [C8H8NO3]"	15556	1	-0.00262833	-0.126006	291.255	11.4759	5	"253.16651 [C10H13D6N2O5], 235.15594 [C10H11D6N2O4], 202.071 [C8H12NO5], 184.06043 [C8H10NO4], 166.04987 [C8H8NO3]"	13998.8	1.11124
56	285.217	9.04846	5	"247.12885 [C10H19N2O5], 229.11828 [C10H17N2O4], 202.071 [C8H12NO5], 184.06043 [C8H10NO4], 166.04987 [C8H8NO3]"	6978.01	1	-0.00855541	-0.449778	291.255	9.0399	5	"253.16651 [C10H13D6N2O5], 235.15594 [C10H11D6N2O4], 202.071 [C8H12NO5], 184.06043 [C8H10NO4], 166.04987 [C8H8NO3]"	7150.95	0.975816
57	285.218	9.6328	4	"247.12885 [C10H19N2O5], 229.11828 [C10H17N2O4], 184.06043 [C8H10NO4], 166.04987 [C8H8NO3]"	30352	1	-0.00656509	0.645825	291.255	9.62623	4	"253.16651 [C10H13D6N2O5], 235.15594 [C10H11D6N2O4], 184.06043 [C8H10NO4], 166.04987 [C8H8NO3]"	32780.8	0.925908
58	286.249	8.37535	5	"247.12885 [C10H19N2O5], 229.11828 [C10H17N2O4], 202.071 [C8H12NO5], 184.06043 [C8H10NO4], 166.04987 [C8H8NO3]"	15951.6	1	-0.00747013	-0.320917	292.287	8.36788	4	"253.16651 [C10H13D6N2O5], 235.15594 [C10H11D6N2O4], 184.06043 [C8H10NO4], 166.04987 [C8H8NO3]"	16181.5	0.985797
59	287.121	10.2849	5	"247.12885 [C10H19N2O5], 229.11828 [C10H17N2O4], 202.071 [C8H12NO5], 184.06043 [C8H10NO4], 166.04987 [C8H8NO3]"	7969.01	2	0.188093	-2.48298	299.196	10.473	1	253.16651 [C10H13D6N2O5]	6923.09	1.15
60	287.197	5.89047	4	"247.12885 [C10H19N2O5], 229.11828 [C10H17N2O4], 184.06043 [C8H10NO4], 166.04987 [C8H8NO3]"	5254.51	1	0.0009408	-0.261565	293.235	5.89141	4	"253.16651 [C10H13D6N2O5], 235.15594 [C10H11D6N2O4], 184.06043 [C8H10NO4], 166.04987 [C8H8NO3]"	5230.02	1.00468
61	287.197	6.54599	4	"247.12885 [C10H19N2O5], 229.11828 [C10H17N2O4], 184.06043 [C8H10NO4], 166.04987 [C8H8NO3]"	8619.83	1	-0.00861835	-1.44355	293.234	6.53737	4	"253.16651 [C10H13D6N2O5], 235.15594 [C10H11D6N2O4], 184.06043 [C8H10NO4], 166.04987 [C8H8NO3]"	6077.47	1.41833
62	287.197	6.11794	1	247.12885 [C10H19N2O5]	9501.19	1	0.0836029	-1.39274	293.234	6.20154	1	253.16651 [C10H13D6N2O5]	8709.79	1.09
63	287.232	6.35296	1	247.12885 [C10H19N2O5]	19556.8	1	-0.00220203	-1.18457	293.269	6.35076	1	253.16651 [C10H13D6N2O5]	18989.2	1.03
64	288.227	5.43098	3	"229.11828 [C10H17N2O4], 184.06043 [C8H10NO4], 166.04987 [C8H8NO3]"	10536.5	1	-0.00247335	0.0570914	294.265	5.4285	3	"235.15594 [C10H11D6N2O4], 184.06043 [C8H10NO4], 166.04987 [C8H8NO3]"	12469.3	0.844994
65	289.212	6.35974	2	"229.11828 [C10H17N2O4], 184.06043 [C8H10NO4]"	30233.2	1	-0.00341892	-0.599153	295.25	6.35632	3	"253.16651 [C10H13D6N2O5], 235.15594 [C10H11D6N2O4], 184.06043 [C8H10NO4]"	30819.8	0.980966
66	289.213	4.9223	1	247.12885 [C10H19N2O5]	6019.28	1	0.0245485	8.62793	295.253	4.94685	1	253.16651 [C10H13D6N2O5]	6479.32	0.93
67	290.187	9.10606	2	"247.12885 [C10H19N2O5], 229.11828 [C10H17N2O4]"	6624.14	1	-0.0689573	-2.24458	296.224	9.03711	3	"253.16651 [C10H13D6N2O5], 184.06043 [C8H10NO4], 166.04987 [C8H8NO3]"	6178.9	1.07206
68	290.271	7.45207	6	"247.12885 [C10H19N2O5], 229.11828 [C10H17N2O4], 202.071 [C8H12NO5], 184.06043 [C8H10NO4], 184.06043 [C8H10NO4], 166.04987 [C8H8N"	19686.1	1	0.0511389	0.230503	296.308	7.50321	2	"235.15594 [C10H11D6N2O4], 184.06043 [C8H10NO4]"	26165	0.752382
69	291.181	7.47326	5	"247.12885 [C10H19N2O5], 229.11828 [C10H17N2O4], 202.071 [C8H12NO5], 184.06043 [C8H10NO4], 166.04987 [C8H8NO3]"	19665.4	1	-0.00813055	-2.77035	297.217	7.46513	5	"253.16651 [C10H13D6N2O5], 235.15594 [C10H11D6N2O4], 202.071 [C8H12NO5], 184.06043 [C8H10NO4], 166.04987 [C8H8NO3]"	24440.3	0.804631
70	292.166	6.57257	4	"247.12885 [C10H19N2O5], 229.11828 [C10H17N2O4], 184.06043 [C8H10NO4], 166.04987 [C8H8NO3]"	12893.4	1	-0.0146546	0.351774	298.203	6.55792	4	"253.16651 [C10H13D6N2O5], 235.15594 [C10H11D6N2O4], 184.06043 [C8H10NO4], 166.04987 [C8H8NO3]"	9021.7	1.42916
71	292.25	5.23832	2	"247.12885 [C10H19N2O5], 229.11828 [C10H17N2O4]"	5812.31	1	-0.0615153	1.31518	298.288	5.17681	2	"235.15594 [C10H11D6N2O4], 184.06043 [C8H10NO4]"	6317.23	0.920073
72	292.287	8.36527	3	"229.11828 [C10H17N2O4], 184.06043 [C8H10NO4], 166.04987 [C8H8NO3]"	800594	1	-0.060894	0.359676	298.325	8.30437	5	"253.16651 [C10H13D6N2O5], 253.16651 [C10H13D6N2O5], 235.15594 [C10H11D6N2O4], 184.06043 [C8H10NO4], 166.04987 [C8H8NO3]"	865186	0.925343
73	293.222	9.25071	4	"247.12885 [C10H19N2O5], 229.11828 [C10H17N2O4], 184.06043 [C8H10NO4], 166.04987 [C8H8NO3]"	5091.43	1	-0.00807095	-2.74444	299.259	9.24264	3	"253.16651 [C10H13D6N2O5], 184.06043 [C8H10NO4], 166.04987 [C8H8NO3]"	6034.59	0.843709
74	294.217	8.30072	5	"247.12885 [C10H19N2O5], 247.12885 [C10H19N2O5], 229.11828 [C10H17N2O4], 184.06043 [C8H10NO4], 166.04987 [C8H8NO3]"	9257.67	1	-0.00743294	3.12501	300.256	8.29329	4	"253.16651 [C10H13D6N2O5], 235.15594 [C10H11D6N2O4], 184.06043 [C8H10NO4], 166.04987 [C8H8NO3]"	6692.23	1.38335
75	294.217	8.58151	4	"247.12885 [C10H19N2O5], 229.11828 [C10H17N2O4], 202.071 [C8H12NO5], 184.06043 [C8H10NO4]"	6332.7	1	0.0791941	-0.407321	300.254	8.6607	1	253.16651 [C10H13D6N2O5]	6890.34	0.92
76	294.218	12.2146	4	"229.11828 [C10H17N2O4], 202.071 [C8H12NO5], 184.06043 [C8H10NO4], 166.04987 [C8H8NO3]"	24641.3	1	-0.00566578	-3.18096	300.255	12.2089	4	"235.15594 [C10H11D6N2O4], 202.071 [C8H12NO5], 184.06043 [C8H10NO4], 166.04987 [C8H8NO3]"	20835.5	1.18266
77	295.201	9.26056	4	"247.12885 [C10H19N2O5], 229.11828 [C10H17N2O4], 184.06043 [C8H10NO4], 166.04987 [C8H8NO3]"	8384.72	1	-0.0117254	-2.58201	301.238	9.24883	3	"253.16651 [C10H13D6N2O5], 184.06043 [C8H10NO4], 166.04987 [C8H8NO3]"	6930.65	1.2098
78	295.201	9.31458	5	"247.12885 [C10H19N2O5], 229.11828 [C10H17N2O4], 202.071 [C8H12NO5], 184.06043 [C8H10NO4], 166.04987 [C8H8NO3]"	6226.05	1	-0.00687218	0.661269	301.239	9.3077	5	"253.16651 [C10H13D6N2O5], 235.15594 [C10H11D6N2O4], 202.071 [C8H12NO5], 184.06043 [C8H10NO4], 166.04987 [C8H8NO3]"	6116.84	1.01785
79	295.201	10.0512	3	"247.12885 [C10H19N2O5], 229.11828 [C10H17N2O4], 184.06043 [C8H10NO4]"	5271.79	1	-0.00629902	-0.959703	301.239	10.0449	3	"253.16651 [C10H13D6N2O5], 235.15594 [C10H11D6N2O4], 166.04987 [C8H8NO3]"	5023.97	1.04933
80	295.201	9.13789	2	"247.12885 [C10H19N2O5], 229.11828 [C10H17N2O4]"	5452.26	1	0.110942	-4.55651	301.238	9.24883	3	"253.16651 [C10H13D6N2O5], 184.06043 [C8H10NO4], 166.04987 [C8H8NO3]"	6930.65	0.786689
81	296.16	4.74122	4	"247.12885 [C10H19N2O5], 229.11828 [C10H17N2O4], 184.06043 [C8H10NO4], 166.04987 [C8H8NO3]"	7773.23	1	-0.0129867	6.05233	302.199	4.72823	4	"253.16651 [C10H13D6N2O5], 235.15594 [C10H11D6N2O4], 184.06043 [C8H10NO4], 166.04987 [C8H8NO3]"	6606.71	1.17657
82	296.16	6.13744	3	"229.11828 [C10H17N2O4], 184.06043 [C8H10NO4], 166.04987 [C8H8NO3]"	6903.22	1	0.157277	-4.24391	302.196	6.29471	2	"235.15594 [C10H11D6N2O4], 184.06043 [C8H10NO4]"	7674.17	0.899539
83	296.197	7.50033	5	"247.12885 [C10H19N2O5], 229.11828 [C10H17N2O4], 202.071 [C8H12NO5], 184.06043 [C8H10NO4], 166.04987 [C8H8NO3]"	14974.5	1	-0.0193677	1.78603	302.235	7.48097	5	"253.16651 [C10H13D6N2O5], 235.15594 [C10H11D6N2O4], 202.071 [C8H12NO5], 184.06043 [C8H10NO4], 166.04987 [C8H8NO3]"	12629.5	1.18568
84	296.197	7.033	2	"247.12885 [C10H19N2O5], 229.11828 [C10H17N2O4]"	9001.58	1	-0.0104809	-2.61584	302.234	7.02252	1	253.16651 [C10H13D6N2O5]	11128.8	0.81
85	296.233	8.02564	1	247.12885 [C10H19N2O5]	13923.3	1	-0.00683784	1.22771	302.271	8.01881	1	253.16651 [C10H13D6N2O5]	12286.4	1.13
86	296.233	8.31923	3	"229.11828 [C10H17N2O4], 184.06043 [C8H10NO4], 166.04987 [C8H8NO3]"	61615.8	1	-0.0167418	0.31528	302.271	8.30248	4	"253.16651 [C10H13D6N2O5], 235.15594 [C10H11D6N2O4], 184.06043 [C8H10NO4], 166.04987 [C8H8NO3]"	78016.4	0.78978
87	296.234	8.58529	4	"247.12885 [C10H19N2O5], 229.11828 [C10H17N2O4], 184.06043 [C8H10NO4], 166.04987 [C8H8NO3]"	13205.5	1	0.00647831	-3.5842	302.27	8.59177	4	"253.16651 [C10H13D6N2O5], 235.15594 [C10H11D6N2O4], 184.06043 [C8H10NO4], 166.04987 [C8H8NO3]"	12653.5	1.04362
88	297.145	9.13298	2	"247.12885 [C10H19N2O5], 229.11828 [C10H17N2O4]"	8334.5	1	0.0810394	-4.25947	303.182	9.21402	1	253.16651 [C10H13D6N2O5]	9916.81	0.84
89	297.181	7.48044	4	"229.11828 [C10H17N2O4], 202.071 [C8H12NO5], 184.06043 [C8H10NO4], 166.04987 [C8H8NO3]"	6118.52	1	-0.00784683	7.5411	303.22	7.47259	5	"253.16651 [C10H13D6N2O5], 235.15594 [C10H11D6N2O4], 202.071 [C8H12NO5], 184.06043 [C8H10NO4], 166.04987 [C8H8NO3]"	6632.11	0.92256
90	297.181	8.19362	1	247.12885 [C10H19N2O5]	123750	1	-0.00856972	0.72555	303.219	8.18505	1	253.16651 [C10H13D6N2O5]	124331	1
91	297.216	9.96462	2	"229.11828 [C10H17N2O4], 184.06043 [C8H10NO4]"	6233.81	1	0.00154972	2.82833	303.254	9.96617	2	"235.15594 [C10H11D6N2O4], 166.04987 [C8H8NO3]"	5686.61	1.09622
92	297.217	10.5224	2	"247.12885 [C10H19N2O5], 229.11828 [C10H17N2O4]"	8104.37	1	0.00532723	-0.453744	303.254	10.5277	3	"253.16651 [C10H13D6N2O5], 184.06043 [C8H10NO4], 166.04987 [C8H8NO3]"	6688.07	1.21177
93	297.218	11.4861	5	"247.12885 [C10H19N2O5], 229.11828 [C10H17N2O4], 202.071 [C8H12NO5], 184.06043 [C8H10NO4], 166.04987 [C8H8NO3]"	7920.4	1	-0.017005	-2.06229	303.255	11.4691	5	"253.16651 [C10H13D6N2O5], 235.15594 [C10H11D6N2O4], 202.071 [C8H12NO5], 184.06043 [C8H10NO4], 166.04987 [C8H8NO3]"	8569.54	0.92425
94	298.175	4.89703	4	"247.12885 [C10H19N2O5], 247.12885 [C10H19N2O5], 229.11828 [C10H17N2O4], 184.06043 [C8H10NO4]"	37805.7	1	-0.0134006	2.65341	304.214	4.88363	2	"235.15594 [C10H11D6N2O4], 184.06043 [C8H10NO4]"	44110.9	0.857061
95	298.248	8.60702	4	"247.12885 [C10H19N2O5], 229.11828 [C10H17N2O4], 184.06043 [C8H10NO4], 166.04987 [C8H8NO3]"	35237.6	1	-0.00341797	1.39737	304.286	8.6036	4	"253.16651 [C10H13D6N2O5], 235.15594 [C10H11D6N2O4], 184.06043 [C8H10NO4], 166.04987 [C8H8NO3]"	26886.4	1.31061
96	298.249	9.4114	4	"247.12885 [C10H19N2O5], 229.11828 [C10H17N2O4], 184.06043 [C8H10NO4], 166.04987 [C8H8NO3]"	175697	1	-0.00653648	0.364788	304.286	9.40487	2	"253.16651 [C10H13D6N2O5], 184.06043 [C8H10NO4]"	225515	0.779091
97	299.207	4.6046	2	"247.12885 [C10H19N2O5], 229.11828 [C10H17N2O4]"	14713.5	1	-0.0126257	1.46833	305.245	4.59197	2	"253.16651 [C10H13D6N2O5], 184.06043 [C8H10NO4]"	11322.8	1.29946
98	299.233	10.7118	4	"247.12885 [C10H19N2O5], 229.11828 [C10H17N2O4], 184.06043 [C8H10NO4], 166.04987 [C8H8NO3]"	14013.8	1	-0.188583	-0.930323	305.27	10.5233	3	"253.16651 [C10H13D6N2O5], 184.06043 [C8H10NO4], 166.04987 [C8H8NO3]"	12320.6	1.13742
99	299.233	12.4794	5	"247.12885 [C10H19N2O5], 229.11828 [C10H17N2O4], 202.071 [C8H12NO5], 184.06043 [C8H10NO4], 166.04987 [C8H8NO3]"	5712.24	1	-0.00677586	-2.79654	305.27	12.4726	5	"253.16651 [C10H13D6N2O5], 235.15594 [C10H11D6N2O4], 202.071 [C8H12NO5], 184.06043 [C8H10NO4], 166.04987 [C8H8NO3]"	5676.03	1.00638
100	299.233	11.9973	4	"247.12885 [C10H19N2O5], 229.11828 [C10H17N2O4], 184.06043 [C8H10NO4], 166.04987 [C8H8NO3]"	14957.6	1	-0.161654	-1.30409	305.27	11.8357	3	"253.16651 [C10H13D6N2O5], 235.15594 [C10H11D6N2O4], 184.06043 [C8H10NO4]"	18681.8	0.800651
101	299.233	10.55	1	247.12885 [C10H19N2O5]	5375.2	1	-0.036232	-4.66765	305.27	10.5137	1	253.16651 [C10H13D6N2O5]	5630.73	0.95
102	300.175	6.54271	4	"247.12885 [C10H19N2O5], 229.11828 [C10H17N2O4], 184.06043 [C8H10NO4], 166.04987 [C8H8NO3]"	8113.71	1	-0.0119662	-1.65245	306.212	6.53074	4	"253.16651 [C10H13D6N2O5], 235.15594 [C10H11D6N2O4], 184.06043 [C8H10NO4], 166.04987 [C8H8NO3]"	6001.32	1.35199
103	300.228	3.34636	2	"247.12885 [C10H19N2O5], 229.11828 [C10H17N2O4]"	17950.1	1	-0.01317	0.279169	306.266	3.33319	1	253.16651 [C10H13D6N2O5]	20002.5	0.9
104	300.264	9.64922	4	"247.12885 [C10H19N2O5], 229.11828 [C10H17N2O4], 184.06043 [C8H10NO4], 166.04987 [C8H8NO3]"	7048.03	1	-0.00845528	-0.535746	306.302	9.64077	4	"253.16651 [C10H13D6N2O5], 235.15594 [C10H11D6N2O4], 184.06043 [C8H10NO4], 166.04987 [C8H8NO3]"	7082.53	0.995129
105	301.21	11.2865	2	"229.11828 [C10H17N2O4], 202.071 [C8H12NO5]"	6892.72	1	-0.0985708	-6.16863	307.246	11.1879	2	"253.16651 [C10H13D6N2O5], 235.15594 [C10H11D6N2O4]"	6685.12	1.03105
106	301.247	9.90416	4	"247.12885 [C10H19N2O5], 229.11828 [C10H17N2O4], 184.06043 [C8H10NO4], 166.04987 [C8H8NO3]"	6709.12	1	0.000757217	6.16594	307.287	9.90492	4	"253.16651 [C10H13D6N2O5], 235.15594 [C10H11D6N2O4], 184.06043 [C8H10NO4], 166.04987 [C8H8NO3]"	6668.25	1.00613
107	301.248	7.74944	3	"229.11828 [C10H17N2O4], 184.06043 [C8H10NO4], 166.04987 [C8H8NO3]"	11679.6	1	-0.135505	4.80368	307.287	7.61393	3	"253.16651 [C10H13D6N2O5], 235.15594 [C10H11D6N2O4], 235.15594 [C10H11D6N2O4]"	10780.1	1.08344
108	301.248	10.9696	5	"247.12885 [C10H19N2O5], 229.11828 [C10H17N2O4], 202.071 [C8H12NO5], 184.06043 [C8H10NO4], 166.04987 [C8H8NO3]"	8258.82	1	-0.00357151	3.14691	307.286	10.966	3	"253.16651 [C10H13D6N2O5], 235.15594 [C10H11D6N2O4], 184.06043 [C8H10NO4]"	8033.7	1.02802
109	301.248	9.08331	2	"247.12885 [C10H19N2O5], 184.06043 [C8H10NO4]"	5033.84	1	-0.00196934	5.18671	307.287	9.08134	1	253.16651 [C10H13D6N2O5]	5261.31	0.96
110	301.263	7.99705	2	"247.12885 [C10H19N2O5], 229.11828 [C10H17N2O4]"	20046.5	1	-0.0534015	2.02408	307.301	7.94364	1	253.16651 [C10H13D6N2O5]	19461.4	1.03
111	302.07	8.61868	4	"247.12885 [C10H19N2O5], 229.11828 [C10H17N2O4], 184.06043 [C8H10NO4], 166.04987 [C8H8NO3]"	9982.45	2	-0.0801144	9.87791	314.149	8.53857	1	253.16651 [C10H13D6N2O5]	11300.1	0.88
112	302.207	6.79921	2	"247.12885 [C10H19N2O5], 229.11828 [C10H17N2O4]"	8917.89	1	-0.00585985	1.52119	308.245	6.79335	4	"253.16651 [C10H13D6N2O5], 235.15594 [C10H11D6N2O4], 184.06043 [C8H10NO4], 166.04987 [C8H8NO3]"	7162.58	1.24507
113	302.27	8.01903	1	247.12885 [C10H19N2O5]	8335.11	1	-0.198042	0.136552	308.308	7.82099	1	253.16651 [C10H13D6N2O5]	9025.02	0.92
114	303.228	10.9931	2	"247.12885 [C10H19N2O5], 229.11828 [C10H17N2O4]"	8254.21	1	-0.00560284	-5.29675	309.264	10.9875	3	"253.16651 [C10H13D6N2O5], 235.15594 [C10H11D6N2O4], 184.06043 [C8H10NO4]"	7845.48	1.0521
115	306.145	4.74856	4	"247.12885 [C10H19N2O5], 229.11828 [C10H17N2O4], 184.06043 [C8H10NO4], 166.04987 [C8H8NO3]"	8052.08	1	-0.0108919	0.384071	312.182	4.73767	4	"253.16651 [C10H13D6N2O5], 235.15594 [C10H11D6N2O4], 184.06043 [C8H10NO4], 166.04987 [C8H8NO3]"	7982.54	1.00871
116	306.302	9.64311	4	"247.12885 [C10H19N2O5], 229.11828 [C10H17N2O4], 184.06043 [C8H10NO4], 166.04987 [C8H8NO3]"	5211.04	1	-0.13354	0.0560288	312.34	9.50957	5	"253.16651 [C10H13D6N2O5], 235.15594 [C10H11D6N2O4], 202.071 [C8H12NO5], 184.06043 [C8H10NO4], 166.04987 [C8H8NO3]"	6151.57	0.847108
117	307.213	8.7071	3	"247.12885 [C10H19N2O5], 229.11828 [C10H17N2O4], 184.06043 [C8H10NO4]"	8486.12	1	-0.00356579	-9.841	313.248	8.70354	2	"253.16651 [C10H13D6N2O5], 235.15594 [C10H11D6N2O4]"	8484.65	1.00017
118	308.197	8.70232	1	247.12885 [C10H19N2O5]	26906.6	1	-0.00868702	3.05345	314.236	8.69363	1	253.16651 [C10H13D6N2O5]	32576.2	0.83
119	309.179	9.32643	3	"247.12885 [C10H19N2O5], 229.11828 [C10H17N2O4], 184.06043 [C8H10NO4]"	5042.2	1	0.156151	5.52033	315.219	9.48258	5	"253.16651 [C10H13D6N2O5], 235.15594 [C10H11D6N2O4], 202.071 [C8H12NO5], 184.06043 [C8H10NO4], 166.04987 [C8H8NO3]"	5047.5	0.998949
120	309.18	9.47942	5	"247.12885 [C10H19N2O5], 229.11828 [C10H17N2O4], 202.071 [C8H12NO5], 184.06043 [C8H10NO4], 166.04987 [C8H8NO3]"	5144.8	1	0.00316524	2.34346	315.219	9.48258	5	"253.16651 [C10H13D6N2O5], 235.15594 [C10H11D6N2O4], 202.071 [C8H12NO5], 184.06043 [C8H10NO4], 166.04987 [C8H8NO3]"	5047.5	1.01928
121	309.181	9.64913	5	"247.12885 [C10H19N2O5], 229.11828 [C10H17N2O4], 202.071 [C8H12NO5], 184.06043 [C8H10NO4], 166.04987 [C8H8NO3]"	5867.08	1	-0.16654	0.36324	315.219	9.48258	5	"253.16651 [C10H13D6N2O5], 235.15594 [C10H11D6N2O4], 202.071 [C8H12NO5], 184.06043 [C8H10NO4], 166.04987 [C8H8NO3]"	5047.5	1.16237
122	311.196	9.64727	4	"247.12885 [C10H19N2O5], 229.11828 [C10H17N2O4], 184.06043 [C8H10NO4], 166.04987 [C8H8NO3]"	7054.88	1	-0.146383	3.64305	317.235	9.50089	5	"253.16651 [C10H13D6N2O5], 235.15594 [C10H11D6N2O4], 202.071 [C8H12NO5], 184.06043 [C8H10NO4], 166.04987 [C8H8NO3]"	5837.08	1.20863
123	311.196	9.50335	5	"247.12885 [C10H19N2O5], 229.11828 [C10H17N2O4], 202.071 [C8H12NO5], 184.06043 [C8H10NO4], 166.04987 [C8H8NO3]"	5336.61	1	-0.00245667	3.57938	317.235	9.50089	5	"253.16651 [C10H13D6N2O5], 235.15594 [C10H11D6N2O4], 202.071 [C8H12NO5], 184.06043 [C8H10NO4], 166.04987 [C8H8NO3]"	5837.08	0.914261
124	311.197	11.2472	1	247.12885 [C10H19N2O5]	24172.8	1	-0.00852298	-2.47356	317.234	11.2387	1	253.16651 [C10H13D6N2O5]	24288.6	1
125	311.197	9.22366	2	"247.12885 [C10H19N2O5], 229.11828 [C10H17N2O4]"	6041.49	1	-0.00875568	-1.13418	317.234	9.2149	1	253.16651 [C10H13D6N2O5]	5910.84	1.02
126	311.197	12.0297	3	"247.12885 [C10H19N2O5], 229.11828 [C10H17N2O4], 166.04987 [C8H8NO3]"	34400.6	1	-0.199626	-1.08311	317.234	11.8301	3	"253.16651 [C10H13D6N2O5], 253.16651 [C10H13D6N2O5], 184.06043 [C8H10NO4]"	41093.2	0.837136
127	311.197	11.4707	4	"247.12885 [C10H19N2O5], 229.11828 [C10H17N2O4], 184.06043 [C8H10NO4], 166.04987 [C8H8NO3]"	17922.7	1	-0.00396443	-4.1039	317.234	11.4667	4	"253.16651 [C10H13D6N2O5], 235.15594 [C10H11D6N2O4], 202.071 [C8H12NO5], 166.04987 [C8H8NO3]"	15280.4	1.17292
128	312.182	4.74038	4	"247.12885 [C10H19N2O5], 229.11828 [C10H17N2O4], 184.06043 [C8H10NO4], 166.04987 [C8H8NO3]"	6040.11	1	0.039577	-4.29012	318.218	4.77995	1	253.16651 [C10H13D6N2O5]	5739.84	1.05
129	312.229	6.96469	2	"247.12885 [C10H19N2O5], 184.06043 [C8H10NO4]"	12636.1	1	-0.131769	-9.04054	318.263	6.83292	3	"253.16651 [C10H13D6N2O5], 253.16651 [C10H13D6N2O5], 235.15594 [C10H11D6N2O4]"	12230.6	1.03315
130	312.265	9.60668	3	"247.12885 [C10H19N2O5], 229.11828 [C10H17N2O4], 184.06043 [C8H10NO4]"	16441.5	1	0.041563	4.30974	318.304	9.64825	1	253.16651 [C10H13D6N2O5]	17156.3	0.96
131	312.265	9.86942	4	"247.12885 [C10H19N2O5], 229.11828 [C10H17N2O4], 184.06043 [C8H10NO4], 166.04987 [C8H8NO3]"	78764.2	1	0.120537	-2.91138	318.302	9.98996	1	253.16651 [C10H13D6N2O5]	82671.1	0.95
132	313.223	6.16861	4	"247.12885 [C10H19N2O5], 229.11828 [C10H17N2O4], 184.06043 [C8H10NO4], 166.04987 [C8H8NO3]"	12275.6	1	-0.0107884	-0.258723	319.26	6.15782	4	"253.16651 [C10H13D6N2O5], 235.15594 [C10H11D6N2O4], 184.06043 [C8H10NO4], 166.04987 [C8H8NO3]"	12408.2	0.989313
133	313.223	6.35035	2	"229.11828 [C10H17N2O4], 184.06043 [C8H10NO4]"	14475.4	1	-0.18515	-0.812189	319.26	6.16519	4	"253.16651 [C10H13D6N2O5], 235.15594 [C10H11D6N2O4], 184.06043 [C8H10NO4], 166.04987 [C8H8NO3]"	13147.4	1.10101
134	313.235	2.77394	4	"247.12885 [C10H19N2O5], 229.11828 [C10H17N2O4], 184.06043 [C8H10NO4], 166.04987 [C8H8NO3]"	6235.66	1	0.0222754	-1.2469	319.273	2.79622	4	"253.16651 [C10H13D6N2O5], 235.15594 [C10H11D6N2O4], 184.06043 [C8H10NO4], 166.04987 [C8H8NO3]"	6242.83	0.998851
135	313.248	13.1601	4	"247.12885 [C10H19N2O5], 229.11828 [C10H17N2O4], 184.06043 [C8H10NO4], 166.04987 [C8H8NO3]"	6157.79	1	-0.0475435	0.892618	319.286	13.1125	3	"253.16651 [C10H13D6N2O5], 184.06043 [C8H10NO4], 166.04987 [C8H8NO3]"	6142.24	1.00253
136	314.138	9.63185	3	"247.12885 [C10H19N2O5], 229.11828 [C10H17N2O4], 184.06043 [C8H10NO4]"	6379.69	1	-0.0694065	-3.22166	320.175	9.56244	1	253.16651 [C10H13D6N2O5]	6667.34	0.96
137	314.233	8.17404	1	247.12885 [C10H19N2O5]	7616.07	1	-0.161159	-2.89505	320.27	8.01289	1	253.16651 [C10H13D6N2O5]	7105.02	1.07
138	314.242	7.38187	1	247.12885 [C10H19N2O5]	5877.88	1	-0.0588751	-14.038	320.276	7.323	1	253.16651 [C10H13D6N2O5]	5729.07	1.03
139	314.244	8.27936	5	"247.12885 [C10H19N2O5], 247.12885 [C10H19N2O5], 229.11828 [C10H17N2O4], 184.06043 [C8H10NO4], 166.04987 [C8H8NO3]"	18809.5	1	-0.0166426	-0.898273	320.281	8.26272	4	"253.16651 [C10H13D6N2O5], 235.15594 [C10H11D6N2O4], 184.06043 [C8H10NO4], 166.04987 [C8H8NO3]"	23011.2	0.817407
140	315.182	8.80445	3	"247.12885 [C10H19N2O5], 184.06043 [C8H10NO4], 166.04987 [C8H8NO3]"	5405.78	2	0.103457	-0.360267	327.257	8.90791	1	253.16651 [C10H13D6N2O5]	5359.22	1.01
141	315.182	11.3555	2	"247.12885 [C10H19N2O5], 229.11828 [C10H17N2O4]"	5357.73	1	-0.0101814	0.162194	321.219	11.3453	3	"253.16651 [C10H13D6N2O5], 235.15594 [C10H11D6N2O4], 202.071 [C8H12NO5]"	6003.95	0.892368
142	315.182	10.6323	3	"229.11828 [C10H17N2O4], 202.071 [C8H12NO5], 184.06043 [C8H10NO4]"	7332.05	1	0.138655	-6.34364	321.217	10.771	2	"253.16651 [C10H13D6N2O5], 235.15594 [C10H11D6N2O4]"	5668.5	1.29347
143	315.227	8.82986	3	"247.12885 [C10H19N2O5], 229.11828 [C10H17N2O4], 184.06043 [C8H10NO4]"	24269.3	1	-0.00216007	3.10305	321.265	8.8277	2	"253.16651 [C10H13D6N2O5], 235.15594 [C10H11D6N2O4]"	24750.5	0.980558
144	315.227	9.04656	5	"247.12885 [C10H19N2O5], 229.11828 [C10H17N2O4], 202.071 [C8H12NO5], 184.06043 [C8H10NO4], 166.04987 [C8H8NO3]"	5263.51	1	0.00363159	2.53093	321.266	9.05019	5	"253.16651 [C10H13D6N2O5], 235.15594 [C10H11D6N2O4], 202.071 [C8H12NO5], 184.06043 [C8H10NO4], 166.04987 [C8H8NO3]"	5866.38	0.897234
145	315.228	8.03488	1	247.12885 [C10H19N2O5]	11933.6	1	-9.5367e-05	-0.66736	321.266	8.03479	1	253.16651 [C10H13D6N2O5]	11342.5	1.05
146	315.228	7.00334	1	247.12885 [C10H19N2O5]	5978.2	1	-0.00527716	0.0644326	321.266	6.99806	1	253.16651 [C10H13D6N2O5]	5427.8	1.1
147	315.229	8.27291	3	"229.11828 [C10H17N2O4], 184.06043 [C8H10NO4], 166.04987 [C8H8NO3]"	17307	1	-0.0186024	1.67244	321.267	8.25431	2	"253.16651 [C10H13D6N2O5], 235.15594 [C10H11D6N2O4]"	18562.9	0.932341
148	315.229	7.60226	5	"247.12885 [C10H19N2O5], 229.11828 [C10H17N2O4], 202.071 [C8H12NO5], 184.06043 [C8H10NO4], 166.04987 [C8H8NO3]"	10796.3	1	0.193857	-5.85899	321.265	7.79612	1	253.16651 [C10H13D6N2O5]	9952.81	1.08
149	315.236	5.37875	2	"229.11828 [C10H17N2O4], 166.04987 [C8H8NO3]"	8691.1	1	-0.00828457	-0.487746	321.274	5.37047	2	"235.15594 [C10H11D6N2O4], 166.04987 [C8H8NO3]"	11351.2	0.765652
150	316.224	5.43055	3	"229.11828 [C10H17N2O4], 184.06043 [C8H10NO4], 166.04987 [C8H8NO3]"	17461.7	1	-0.00309992	-0.0965056	322.261	5.42745	3	"235.15594 [C10H11D6N2O4], 184.06043 [C8H10NO4], 166.04987 [C8H8NO3]"	15199.2	1.14886
151	316.235	4.26196	3	"247.12885 [C10H19N2O5], 229.11828 [C10H17N2O4], 184.06043 [C8H10NO4]"	11412.2	1	-0.0126181	-1.85309	322.272	4.24935	2	"253.16651 [C10H13D6N2O5], 184.06043 [C8H10NO4]"	9705.82	1.17581
152	316.258	4.90418	2	"229.11828 [C10H17N2O4], 184.06043 [C8H10NO4]"	5818.89	1	0.00236654	-4.18747	322.294	4.90654	2	"235.15594 [C10H11D6N2O4], 184.06043 [C8H10NO4]"	5729.52	1.0156
153	317.116	5.99349	2	"229.11828 [C10H17N2O4], 184.06043 [C8H10NO4]"	30689.5	1	-0.0179448	1.10938	323.154	5.97554	2	"235.15594 [C10H11D6N2O4], 184.06043 [C8H10NO4]"	32278.6	0.95077
154	317.117	6.36002	2	"229.11828 [C10H17N2O4], 184.06043 [C8H10NO4]"	41057.8	1	-0.0077858	0.348131	323.155	6.35224	2	"235.15594 [C10H11D6N2O4], 184.06043 [C8H10NO4]"	43767.8	0.938082
155	317.196	8.84997	3	"247.12885 [C10H19N2O5], 229.11828 [C10H17N2O4], 184.06043 [C8H10NO4]"	12700.6	1	-0.00925446	2.79457	323.234	8.84071	2	"253.16651 [C10H13D6N2O5], 235.15594 [C10H11D6N2O4]"	13156.3	0.965363
156	319.177	7.75492	2	"247.12885 [C10H19N2O5], 229.11828 [C10H17N2O4]"	9121.32	1	0.0393138	-6.73402	325.212	7.79423	2	"253.16651 [C10H13D6N2O5], 235.15594 [C10H11D6N2O4]"	9340.25	0.97656
157	319.259	8.58152	4	"247.12885 [C10H19N2O5], 229.11828 [C10H17N2O4], 184.06043 [C8H10NO4], 166.04987 [C8H8NO3]"	23291.4	1	-0.00620842	0.0316634	325.297	8.57532	4	"253.16651 [C10H13D6N2O5], 235.15594 [C10H11D6N2O4], 184.06043 [C8H10NO4], 166.04987 [C8H8NO3]"	17967.9	1.29628
158	321.217	10.0502	3	"247.12885 [C10H19N2O5], 229.11828 [C10H17N2O4], 184.06043 [C8H10NO4]"	6604.32	1	-0.00775623	-1.21221	327.254	10.0425	2	"253.16651 [C10H13D6N2O5], 235.15594 [C10H11D6N2O4]"	5383.69	1.22673
159	321.227	8.59995	4	"247.12885 [C10H19N2O5], 229.11828 [C10H17N2O4], 184.06043 [C8H10NO4], 166.04987 [C8H8NO3]"	9321.88	1	-0.00930023	0.799963	327.265	8.59065	4	"253.16651 [C10H13D6N2O5], 235.15594 [C10H11D6N2O4], 184.06043 [C8H10NO4], 166.04987 [C8H8NO3]"	6655.45	1.40064
160	322.249	9.88244	4	"247.12885 [C10H19N2O5], 229.11828 [C10H17N2O4], 184.06043 [C8H10NO4], 166.04987 [C8H8NO3]"	35305.3	1	-0.0048027	-1.60957	328.286	9.87764	4	"253.16651 [C10H13D6N2O5], 235.15594 [C10H11D6N2O4], 184.06043 [C8H10NO4], 166.04987 [C8H8NO3]"	48157	0.733129
161	323.234	11.1906	3	"247.12885 [C10H19N2O5], 202.071 [C8H12NO5], 166.04987 [C8H8NO3]"	14580.7	1	0.0455828	-5.24946	329.27	11.2362	5	"253.16651 [C10H13D6N2O5], 235.15594 [C10H11D6N2O4], 202.071 [C8H12NO5], 184.06043 [C8H10NO4], 166.04987 [C8H8NO3]"	14831.8	0.983069
162	323.235	8.84181	3	"247.12885 [C10H19N2O5], 229.11828 [C10H17N2O4], 184.06043 [C8H10NO4]"	10448.4	1	0.0583267	-13.4825	329.268	8.90014	1	253.16651 [C10H13D6N2O5]	8942.37	1.17
163	324.193	5.78678	4	"247.12885 [C10H19N2O5], 229.11828 [C10H17N2O4], 184.06043 [C8H10NO4], 166.04987 [C8H8NO3]"	16810.1	1	-0.00261974	-2.45828	330.23	5.78416	3	"253.16651 [C10H13D6N2O5], 184.06043 [C8H10NO4], 166.04987 [C8H8NO3]"	17768.6	0.946061
164	324.264	11.4624	5	"247.12885 [C10H19N2O5], 229.11828 [C10H17N2O4], 202.071 [C8H12NO5], 184.06043 [C8H10NO4], 166.04987 [C8H8NO3]"	8064.18	1	-0.0105581	3.6948	330.303	11.4519	5	"253.16651 [C10H13D6N2O5], 235.15594 [C10H11D6N2O4], 202.071 [C8H12NO5], 184.06043 [C8H10NO4], 166.04987 [C8H8NO3]"	5537.88	1.45619
165	325.183	5.78723	4	"247.12885 [C10H19N2O5], 229.11828 [C10H17N2O4], 184.06043 [C8H10NO4], 166.04987 [C8H8NO3]"	5632.78	2	-0.172719	7.75934	337.261	5.61451	1	253.16651 [C10H13D6N2O5]	6177.04	0.91
166	325.213	13.5218	2	"247.12885 [C10H19N2O5], 229.11828 [C10H17N2O4]"	6631.31	1	0.0197439	-1.75668	331.25	13.5416	1	253.16651 [C10H13D6N2O5]	6550.15	1.01
167	326.279	11.3547	2	"247.12885 [C10H19N2O5], 229.11828 [C10H17N2O4]"	9727.63	1	0.0958872	-0.18025	332.317	11.4506	5	"253.16651 [C10H13D6N2O5], 235.15594 [C10H11D6N2O4], 202.071 [C8H12NO5], 184.06043 [C8H10NO4], 166.04987 [C8H8NO3]"	12360.3	0.787006
168	326.279	11.4602	5	"247.12885 [C10H19N2O5], 229.11828 [C10H17N2O4], 202.071 [C8H12NO5], 184.06043 [C8H10NO4], 166.04987 [C8H8NO3]"	7992.4	1	-0.00751877	-1.39716	332.317	11.4527	5	"253.16651 [C10H13D6N2O5], 235.15594 [C10H11D6N2O4], 202.071 [C8H12NO5], 184.06043 [C8H10NO4], 166.04987 [C8H8NO3]"	6014.8	1.32879
169	326.28	13.2382	4	"247.12885 [C10H19N2O5], 229.11828 [C10H17N2O4], 184.06043 [C8H10NO4], 166.04987 [C8H8NO3]"	7249.11	1	-0.00694179	-0.792014	332.317	13.2313	3	"235.15594 [C10H11D6N2O4], 184.06043 [C8H10NO4], 166.04987 [C8H8NO3]"	6752.46	1.07355
170	327.192	4.88007	2	"229.11828 [C10H17N2O4], 184.06043 [C8H10NO4]"	20856.1	1	-0.0201769	-1.67122	333.229	4.85989	2	"235.15594 [C10H11D6N2O4], 184.06043 [C8H10NO4]"	25378	0.821817
171	327.23	8.60601	4	"247.12885 [C10H19N2O5], 229.11828 [C10H17N2O4], 184.06043 [C8H10NO4], 166.04987 [C8H8NO3]"	30667.3	1	-0.0040102	-1.40458	333.267	8.602	3	"235.15594 [C10H11D6N2O4], 184.06043 [C8H10NO4], 166.04987 [C8H8NO3]"	27160.7	1.12911
172	327.237	5.77762	4	"247.12885 [C10H19N2O5], 229.11828 [C10H17N2O4], 184.06043 [C8H10NO4], 166.04987 [C8H8NO3]"	7225.21	1	-0.00212336	0.827846	333.275	5.7755	3	"253.16651 [C10H13D6N2O5], 184.06043 [C8H10NO4], 166.04987 [C8H8NO3]"	6667.8	1.0836
173	327.239	5.43112	3	"229.11828 [C10H17N2O4], 184.06043 [C8H10NO4], 166.04987 [C8H8NO3]"	9698.73	1	-0.0189233	1.04358	333.277	5.41219	3	"235.15594 [C10H11D6N2O4], 184.06043 [C8H10NO4], 166.04987 [C8H8NO3]"	11680.7	0.830322
174	327.265	15.6184	3	"247.12885 [C10H19N2O5], 229.11828 [C10H17N2O4], 184.06043 [C8H10NO4]"	9233.33	1	-0.0137568	-0.947488	333.302	15.6046	2	"253.16651 [C10H13D6N2O5], 235.15594 [C10H11D6N2O4]"	11742.6	0.786312
175	327.266	10.0331	2	"247.12885 [C10H19N2O5], 184.06043 [C8H10NO4]"	6546.54	1	-0.0165005	-1.43173	333.303	10.0166	3	"253.16651 [C10H13D6N2O5], 235.15594 [C10H11D6N2O4], 184.06043 [C8H10NO4]"	5156.87	1.26948
176	327.269	10.9492	4	"229.11828 [C10H17N2O4], 202.071 [C8H12NO5], 184.06043 [C8H10NO4], 166.04987 [C8H8NO3]"	14366	1	-0.00098991	2.25258	333.308	10.9482	3	"253.16651 [C10H13D6N2O5], 235.15594 [C10H11D6N2O4], 184.06043 [C8H10NO4]"	13931.1	1.03122
177	328.224	4.90341	2	"229.11828 [C10H17N2O4], 184.06043 [C8H10NO4]"	6275.29	1	-0.00284862	2.09147	334.263	4.90056	2	"235.15594 [C10H11D6N2O4], 184.06043 [C8H10NO4]"	6952.77	0.902559
178	328.259	7.47716	5	"247.12885 [C10H19N2O5], 229.11828 [C10H17N2O4], 202.071 [C8H12NO5], 184.06043 [C8H10NO4], 166.04987 [C8H8NO3]"	16740.1	1	-0.0145426	0.894116	334.297	7.46262	5	"253.16651 [C10H13D6N2O5], 235.15594 [C10H11D6N2O4], 202.071 [C8H12NO5], 184.06043 [C8H10NO4], 166.04987 [C8H8NO3]"	13694	1.22244
179	328.295	11.6376	5	"247.12885 [C10H19N2O5], 229.11828 [C10H17N2O4], 202.071 [C8H12NO5], 184.06043 [C8H10NO4], 166.04987 [C8H8NO3]"	33833.3	1	-0.0101557	-0.251546	334.333	11.6274	4	"253.16651 [C10H13D6N2O5], 235.15594 [C10H11D6N2O4], 184.06043 [C8H10NO4], 166.04987 [C8H8NO3]"	28414.2	1.19072
180	329.255	6.78186	2	"247.12885 [C10H19N2O5], 166.04987 [C8H8NO3]"	7682.22	1	-0.00166607	-0.0146141	335.292	6.78019	2	"253.16651 [C10H13D6N2O5], 166.04987 [C8H8NO3]"	6389.32	1.20235
181	329.256	7.63322	2	"247.12885 [C10H19N2O5], 229.11828 [C10H17N2O4]"	6003.85	1	-0.191148	-9.8636	335.29	7.44208	5	"253.16651 [C10H13D6N2O5], 202.071 [C8H12NO5], 184.06043 [C8H10NO4], 184.06043 [C8H10NO4], 166.04987 [C8H8NO3]"	6201.52	0.968126
182	330.239	7.45216	6	"247.12885 [C10H19N2O5], 229.11828 [C10H17N2O4], 202.071 [C8H12NO5], 184.06043 [C8H10NO4], 184.06043 [C8H10NO4], 166.04987 [C8H8N"	17161.6	1	-0.00654173	0.872794	336.277	7.44561	6	"253.16651 [C10H13D6N2O5], 235.15594 [C10H11D6N2O4], 202.071 [C8H12NO5], 184.06043 [C8H10NO4], 184.06043 [C8H10NO4], 166.04987 [C"	22443	0.764673
183	330.249	4.91017	2	"229.11828 [C10H17N2O4], 184.06043 [C8H10NO4]"	116907	1	-0.00536537	0.278631	336.287	4.9048	2	"235.15594 [C10H11D6N2O4], 184.06043 [C8H10NO4]"	102491	1.14065
184	331.133	5.99008	2	"229.11828 [C10H17N2O4], 184.06043 [C8H10NO4]"	6187.53	1	-0.00592136	-0.932169	337.17	5.98416	2	"235.15594 [C10H11D6N2O4], 202.071 [C8H12NO5]"	6543.15	0.94565
185	331.176	11.6472	4	"247.12885 [C10H19N2O5], 229.11828 [C10H17N2O4], 184.06043 [C8H10NO4], 166.04987 [C8H8NO3]"	7935.11	1	-0.00868607	-1.09871	337.213	11.6385	4	"253.16651 [C10H13D6N2O5], 235.15594 [C10H11D6N2O4], 184.06043 [C8H10NO4], 166.04987 [C8H8NO3]"	6898.81	1.15021
186	331.222	6.67829	2	"229.11828 [C10H17N2O4], 184.06043 [C8H10NO4]"	11059.8	1	-0.00709057	0.719623	337.26	6.6712	2	"235.15594 [C10H11D6N2O4], 184.06043 [C8H10NO4]"	11354.5	0.974045
187	331.223	6.35353	3	"247.12885 [C10H19N2O5], 229.11828 [C10H17N2O4], 184.06043 [C8H10NO4]"	15981.1	1	-0.198715	-0.371819	337.26	6.15481	4	"253.16651 [C10H13D6N2O5], 235.15594 [C10H11D6N2O4], 184.06043 [C8H10NO4], 166.04987 [C8H8NO3]"	18733.3	0.853081
188	331.223	6.1611	4	"247.12885 [C10H19N2O5], 229.11828 [C10H17N2O4], 184.06043 [C8H10NO4], 166.04987 [C8H8NO3]"	6962.38	1	-0.00542784	-2.03819	337.26	6.15567	4	"253.16651 [C10H13D6N2O5], 235.15594 [C10H11D6N2O4], 184.06043 [C8H10NO4], 166.04987 [C8H8NO3]"	6893.33	1.01002
189	332.317	11.6668	3	"247.12885 [C10H19N2O5], 229.11828 [C10H17N2O4], 184.06043 [C8H10NO4]"	11723.4	1	-0.0640726	0.858861	338.355	11.6027	3	"235.15594 [C10H11D6N2O4], 184.06043 [C8H10NO4], 166.04987 [C8H8NO3]"	11376.3	1.03051
190	333.111	5.84939	2	"247.12885 [C10H19N2O5], 166.04987 [C8H8NO3]"	26424.6	1	-0.00248337	0.577917	339.149	5.84691	2	"253.16651 [C10H13D6N2O5], 166.04987 [C8H8NO3]"	29338.5	0.900681
191	333.192	6.6701	3	"247.12885 [C10H19N2O5], 229.11828 [C10H17N2O4], 184.06043 [C8H10NO4]"	6837.25	1	-0.00654841	-2.62241	339.229	6.66355	2	"235.15594 [C10H11D6N2O4], 184.06043 [C8H10NO4]"	6894.31	0.991723
192	333.193	8.89495	1	247.12885 [C10H19N2O5]	6831.4	1	-0.00268841	-0.43245	339.23	8.89227	1	253.16651 [C10H13D6N2O5]	5762.19	1.19
193	333.193	6.36272	1	247.12885 [C10H19N2O5]	8195.27	1	-0.0238299	1.29027	339.231	6.33889	1	253.16651 [C10H13D6N2O5]	7562.07	1.08
194	334.222	9.10207	2	"247.12885 [C10H19N2O5], 229.11828 [C10H17N2O4]"	5337.59	1	0.177728	-1.51913	340.259	9.2798	3	"253.16651 [C10H13D6N2O5], 184.06043 [C8H10NO4], 166.04987 [C8H8NO3]"	5691.72	0.937782
195	335.206	9.23691	2	"247.12885 [C10H19N2O5], 229.11828 [C10H17N2O4]"	5439.64	2	-0.13779	-0.0129578	347.282	9.09912	1	253.16651 [C10H13D6N2O5]	6271.07	0.87
196	335.207	6.87319	5	"247.12885 [C10H19N2O5], 229.11828 [C10H17N2O4], 202.071 [C8H12NO5], 184.06043 [C8H10NO4], 166.04987 [C8H8NO3]"	9982.31	1	0.101911	-3.61266	341.243	6.9751	2	"253.16651 [C10H13D6N2O5], 235.15594 [C10H11D6N2O4]"	9979.14	1.00032
197	335.208	6.40012	3	"229.11828 [C10H17N2O4], 184.06043 [C8H10NO4], 166.04987 [C8H8NO3]"	1.65963e+06	1	-0.0143385	-0.944187	341.246	6.38578	6	"253.16651 [C10H13D6N2O5], 235.15594 [C10H11D6N2O4], 235.15594 [C10H11D6N2O4], 184.06043 [C8H10NO4], 184.06043 [C8H10NO4], 166.04"	1295445	1.28113
198	335.209	6.64529	4	"247.12885 [C10H19N2O5], 229.11828 [C10H17N2O4], 184.06043 [C8H10NO4], 166.04987 [C8H8NO3]"	1.46508e+06	1	-0.0116773	-1.32895	341.246	6.63361	4	"253.16651 [C10H13D6N2O5], 235.15594 [C10H11D6N2O4], 184.06043 [C8H10NO4], 166.04987 [C8H8NO3]"	1.32509e+06	1.10565
199	335.234	8.41332	3	"247.12885 [C10H19N2O5], 229.11828 [C10H17N2O4], 184.06043 [C8H10NO4]"	8241.03	3	0.133805	-9.14824	353.344	8.54713	1	253.16651 [C10H13D6N2O5]	10044.3	0.82
200	336.156	9.91341	2	"229.11828 [C10H17N2O4], 184.06043 [C8H10NO4]"	5396.86	2	0.135618	-5.40991	348.229	10.049	3	"253.16651 [C10H13D6N2O5], 235.15594 [C10H11D6N2O4], 184.06043 [C8H10NO4]"	7331.7	0.736099
201	336.206	9.41552	3	"247.12885 [C10H19N2O5], 229.11828 [C10H17N2O4], 166.04987 [C8H8NO3]"	16614	1	0.00102615	-1.18483	342.243	9.41655	5	"253.16651 [C10H13D6N2O5], 235.15594 [C10H11D6N2O4], 202.071 [C8H12NO5], 184.06043 [C8H10NO4], 166.04987 [C8H8NO3]"	13785.1	1.20521
202	336.228	4.90574	2	"229.11828 [C10H17N2O4], 184.06043 [C8H10NO4]"	6827.36	1	-0.00630713	-4.13304	342.265	4.89943	2	"235.15594 [C10H11D6N2O4], 184.06043 [C8H10NO4]"	8263.47	0.82621
203	337.202	12.5323	5	"247.12885 [C10H19N2O5], 229.11828 [C10H17N2O4], 202.071 [C8H12NO5], 184.06043 [C8H10NO4], 166.04987 [C8H8NO3]"	7071.81	1	-0.00313568	-6.70145	343.237	12.5291	5	"253.16651 [C10H13D6N2O5], 235.15594 [C10H11D6N2O4], 202.071 [C8H12NO5], 184.06043 [C8H10NO4], 166.04987 [C8H8NO3]"	7287.11	0.970455
204	337.223	8.58819	4	"247.12885 [C10H19N2O5], 229.11828 [C10H17N2O4], 184.06043 [C8H10NO4], 166.04987 [C8H8NO3]"	68995.5	1	-0.00410748	1.71036	343.261	8.58408	4	"253.16651 [C10H13D6N2O5], 235.15594 [C10H11D6N2O4], 184.06043 [C8H10NO4], 166.04987 [C8H8NO3]"	58221.5	1.18505
205	338.205	7.65098	1	247.12885 [C10H19N2O5]	8171.02	1	0.159329	1.11927	344.243	7.81031	1	253.16651 [C10H13D6N2O5]	8230.04	0.99
206	338.207	8.00732	5	"247.12885 [C10H19N2O5], 229.11828 [C10H17N2O4], 202.071 [C8H12NO5], 184.06043 [C8H10NO4], 166.04987 [C8H8NO3]"	5160.02	1	-0.195599	-1.62936	344.244	7.81172	2	"253.16651 [C10H13D6N2O5], 235.15594 [C10H11D6N2O4]"	5129.53	1.00594
207	338.244	13.7513	3	"229.11828 [C10H17N2O4], 184.06043 [C8H10NO4], 166.04987 [C8H8NO3]"	14458.8	1	-0.011857	-3.67199	344.281	13.7394	3	"235.15594 [C10H11D6N2O4], 184.06043 [C8H10NO4], 166.04987 [C8H8NO3]"	12099.1	1.19503
208	338.244	13.2518	4	"247.12885 [C10H19N2O5], 229.11828 [C10H17N2O4], 184.06043 [C8H10NO4], 166.04987 [C8H8NO3]"	7321.79	1	-0.0119381	-2.5482	344.281	13.2399	3	"235.15594 [C10H11D6N2O4], 184.06043 [C8H10NO4], 166.04987 [C8H8NO3]"	8618.7	0.849524
209	339.157	6.7821	4	"247.12885 [C10H19N2O5], 229.11828 [C10H17N2O4], 184.06043 [C8H10NO4], 166.04987 [C8H8NO3]"	8473.15	2	-0.197942	-0.077157	351.232	6.58416	4	"253.16651 [C10H13D6N2O5], 235.15594 [C10H11D6N2O4], 184.06043 [C8H10NO4], 166.04987 [C8H8NO3]"	11575.8	0.731969
210	339.228	10.5217	5	"247.12885 [C10H19N2O5], 229.11828 [C10H17N2O4], 202.071 [C8H12NO5], 184.06043 [C8H10NO4], 166.04987 [C8H8NO3]"	7374.21	1	-0.0484056	-2.54616	345.265	10.4733	2	"253.16651 [C10H13D6N2O5], 202.071 [C8H12NO5]"	8932.88	0.825513
211	339.228	10.3679	2	"247.12885 [C10H19N2O5], 166.04987 [C8H8NO3]"	8104.95	1	0.105408	-2.73152	345.265	10.4733	2	"253.16651 [C10H13D6N2O5], 202.071 [C8H12NO5]"	8932.88	0.907317
212	339.228	9.85562	4	"247.12885 [C10H19N2O5], 229.11828 [C10H17N2O4], 184.06043 [C8H10NO4], 166.04987 [C8H8NO3]"	17512.5	1	0.166926	3.8524	345.267	10.0225	2	"253.16651 [C10H13D6N2O5], 184.06043 [C8H10NO4]"	18299.4	0.956996
213	339.238	9.07485	5	"247.12885 [C10H19N2O5], 229.11828 [C10H17N2O4], 202.071 [C8H12NO5], 184.06043 [C8H10NO4], 166.04987 [C8H8NO3]"	5860.39	1	-0.00648975	-2.79313	345.274	9.06836	4	"253.16651 [C10H13D6N2O5], 235.15594 [C10H11D6N2O4], 184.06043 [C8H10NO4], 166.04987 [C8H8NO3]"	6104.59	0.959997
214	340.258	8.55955	2	"247.12885 [C10H19N2O5], 229.11828 [C10H17N2O4]"	20928.3	1	0.0156956	-2.04912	346.295	8.57524	3	"253.16651 [C10H13D6N2O5], 235.15594 [C10H11D6N2O4], 184.06043 [C8H10NO4]"	14533	1.44005
215	341.17	5.3796	4	"229.11828 [C10H17N2O4], 202.071 [C8H12NO5], 184.06043 [C8H10NO4], 166.04987 [C8H8NO3]"	8984.37	1	-0.021296	-1.02446	347.207	5.3583	5	"253.16651 [C10H13D6N2O5], 235.15594 [C10H11D6N2O4], 202.071 [C8H12NO5], 184.06043 [C8H10NO4], 166.04987 [C8H8NO3]"	8888.83	1.01075
216	341.197	10.6097	4	"247.12885 [C10H19N2O5], 229.11828 [C10H17N2O4], 202.071 [C8H12NO5], 184.06043 [C8H10NO4]"	6764.69	1	-0.0071106	-5.43407	347.233	10.6025	4	"253.16651 [C10H13D6N2O5], 235.15594 [C10H11D6N2O4], 184.06043 [C8H10NO4], 166.04987 [C8H8NO3]"	5466.63	1.23745
217	341.244	9.23012	2	"247.12885 [C10H19N2O5], 229.11828 [C10H17N2O4]"	5815.81	1	-0.130685	-0.437397	347.281	9.09944	2	"253.16651 [C10H13D6N2O5], 166.04987 [C8H8NO3]"	6629.39	0.877276
218	341.244	11.244	5	"247.12885 [C10H19N2O5], 229.11828 [C10H17N2O4], 202.071 [C8H12NO5], 184.06043 [C8H10NO4], 166.04987 [C8H8NO3]"	11749.2	1	-0.00394249	-0.384414	347.281	11.2401	5	"253.16651 [C10H13D6N2O5], 235.15594 [C10H11D6N2O4], 202.071 [C8H12NO5], 184.06043 [C8H10NO4], 166.04987 [C8H8NO3]"	10463.6	1.12287
219	341.244	9.10518	3	"247.12885 [C10H19N2O5], 229.11828 [C10H17N2O4], 166.04987 [C8H8NO3]"	5444.74	1	-0.00574779	-0.67035	347.281	9.09944	2	"253.16651 [C10H13D6N2O5], 166.04987 [C8H8NO3]"	6629.39	0.821303
220	341.245	10.9682	3	"247.12885 [C10H19N2O5], 229.11828 [C10H17N2O4], 184.06043 [C8H10NO4]"	5642.22	1	0.0120029	-0.56899	347.282	10.9802	3	"253.16651 [C10H13D6N2O5], 235.15594 [C10H11D6N2O4], 184.06043 [C8H10NO4]"	5744.68	0.982165
221	341.252	9.86807	4	"247.12885 [C10H19N2O5], 229.11828 [C10H17N2O4], 184.06043 [C8H10NO4], 166.04987 [C8H8NO3]"	12695	1	-0.00574779	8.26256	347.292	9.86232	4	"253.16651 [C10H13D6N2O5], 235.15594 [C10H11D6N2O4], 184.06043 [C8H10NO4], 166.04987 [C8H8NO3]"	10183.7	1.2466
222	341.253	10.3071	5	"247.12885 [C10H19N2O5], 229.11828 [C10H17N2O4], 202.071 [C8H12NO5], 184.06043 [C8H10NO4], 166.04987 [C8H8NO3]"	9823.99	1	-0.00420761	0.6663	347.291	10.3028	5	"253.16651 [C10H13D6N2O5], 235.15594 [C10H11D6N2O4], 202.071 [C8H12NO5], 184.06043 [C8H10NO4], 166.04987 [C8H8NO3]"	9825.52	0.999844
223	341.255	9.46802	5	"247.12885 [C10H19N2O5], 229.11828 [C10H17N2O4], 202.071 [C8H12NO5], 184.06043 [C8H10NO4], 166.04987 [C8H8NO3]"	74884.3	1	-0.00227642	-2.07807	347.292	9.46574	5	"253.16651 [C10H13D6N2O5], 235.15594 [C10H11D6N2O4], 202.071 [C8H12NO5], 184.06043 [C8H10NO4], 166.04987 [C8H8NO3]"	76495.3	0.97894
224	342.274	9.44112	5	"247.12885 [C10H19N2O5], 229.11828 [C10H17N2O4], 202.071 [C8H12NO5], 184.06043 [C8H10NO4], 166.04987 [C8H8NO3]"	107843	1	-0.0050993	0.988482	348.312	9.43602	5	"253.16651 [C10H13D6N2O5], 235.15594 [C10H11D6N2O4], 202.071 [C8H12NO5], 184.06043 [C8H10NO4], 166.04987 [C8H8NO3]"	95002.8	1.13516
225	342.274	8.59128	4	"247.12885 [C10H19N2O5], 229.11828 [C10H17N2O4], 184.06043 [C8H10NO4], 166.04987 [C8H8NO3]"	95622.1	1	0.00223064	0.592859	348.312	8.59351	4	"253.16651 [C10H13D6N2O5], 235.15594 [C10H11D6N2O4], 184.06043 [C8H10NO4], 166.04987 [C8H8NO3]"	116367	0.82173
226	342.275	9.28757	3	"229.11828 [C10H17N2O4], 184.06043 [C8H10NO4], 166.04987 [C8H8NO3]"	72525.1	1	0.148449	-1.64134	348.312	9.43602	5	"253.16651 [C10H13D6N2O5], 235.15594 [C10H11D6N2O4], 202.071 [C8H12NO5], 184.06043 [C8H10NO4], 166.04987 [C8H8NO3]"	95002.8	0.7634
227	342.275	9.44426	5	"247.12885 [C10H19N2O5], 229.11828 [C10H17N2O4], 202.071 [C8H12NO5], 184.06043 [C8H10NO4], 166.04987 [C8H8NO3]"	216995	1	-0.00818729	-1.55464	348.312	9.43608	5	"253.16651 [C10H13D6N2O5], 235.15594 [C10H11D6N2O4], 202.071 [C8H12NO5], 184.06043 [C8H10NO4], 166.04987 [C8H8NO3]"	182201	1.19097
228	342.278	8.31489	3	"229.11828 [C10H17N2O4], 184.06043 [C8H10NO4], 166.04987 [C8H8NO3]"	13108.3	1	-0.000122071	-3.17643	348.315	8.31477	3	"235.15594 [C10H11D6N2O4], 184.06043 [C8H10NO4], 166.04987 [C8H8NO3]"	10431.9	1.25657
229	343.261	10.0221	2	"247.12885 [C10H19N2O5], 184.06043 [C8H10NO4]"	14025.6	1	-0.00545502	-7.35274	349.296	10.0167	3	"253.16651 [C10H13D6N2O5], 235.15594 [C10H11D6N2O4], 184.06043 [C8H10NO4]"	12817.7	1.09424
230	343.262	9.12686	2	"247.12885 [C10H19N2O5], 229.11828 [C10H17N2O4]"	16011.3	1	0.157083	-0.674778	349.3	9.28394	3	"253.16651 [C10H13D6N2O5], 184.06043 [C8H10NO4], 166.04987 [C8H8NO3]"	13799.4	1.16029
231	344.218	5.06066	3	"247.12885 [C10H19N2O5], 229.11828 [C10H17N2O4], 184.06043 [C8H10NO4]"	6834.5	1	0.0002594	0.457952	350.256	5.06092	2	"235.15594 [C10H11D6N2O4], 184.06043 [C8H10NO4]"	6903.87	0.989952
232	344.244	11.8449	3	"247.12885 [C10H19N2O5], 229.11828 [C10H17N2O4], 184.06043 [C8H10NO4]"	6899.3	2	-0.0311375	-0.65896	356.319	11.8138	1	253.16651 [C10H13D6N2O5]	6501.1	1.06
233	344.254	7.47313	5	"247.12885 [C10H19N2O5], 229.11828 [C10H17N2O4], 202.071 [C8H12NO5], 184.06043 [C8H10NO4], 166.04987 [C8H8NO3]"	6797.72	1	0.000864506	5.54824	350.293	7.47399	5	"253.16651 [C10H13D6N2O5], 235.15594 [C10H11D6N2O4], 202.071 [C8H12NO5], 184.06043 [C8H10NO4], 166.04987 [C8H8NO3]"	6062.99	1.12118
234	345.194	6.38835	2	"229.11828 [C10H17N2O4], 184.06043 [C8H10NO4]"	17786.6	1	0.194376	2.08893	351.233	6.58272	3	"253.16651 [C10H13D6N2O5], 235.15594 [C10H11D6N2O4], 166.04987 [C8H8NO3]"	19202.3	0.926274
235	345.198	4.90226	4	"247.12885 [C10H19N2O5], 247.12885 [C10H19N2O5], 229.11828 [C10H17N2O4], 184.06043 [C8H10NO4]"	5608.84	1	-0.0198464	4.91579	351.237	4.88242	2	"235.15594 [C10H11D6N2O4], 184.06043 [C8H10NO4]"	6416.78	0.874089
236	345.274	9.29158	5	"247.12885 [C10H19N2O5], 229.11828 [C10H17N2O4], 202.071 [C8H12NO5], 184.06043 [C8H10NO4], 166.04987 [C8H8NO3]"	6993.89	1	0.00496769	1.29742	351.312	9.29655	4	"253.16651 [C10H13D6N2O5], 235.15594 [C10H11D6N2O4], 202.071 [C8H12NO5], 184.06043 [C8H10NO4]"	7923.82	0.882641
237	345.275	9.08782	5	"247.12885 [C10H19N2O5], 229.11828 [C10H17N2O4], 202.071 [C8H12NO5], 184.06043 [C8H10NO4], 166.04987 [C8H8NO3]"	5891.82	1	0.197072	-2.66088	351.312	9.28489	3	"253.16651 [C10H13D6N2O5], 235.15594 [C10H11D6N2O4], 184.06043 [C8H10NO4]"	6623.43	0.889541
238	346.224	9.40378	5	"247.12885 [C10H19N2O5], 229.11828 [C10H17N2O4], 202.071 [C8H12NO5], 184.06043 [C8H10NO4], 166.04987 [C8H8NO3]"	632034	1	-0.00528336	0.219723	352.261	9.3985	5	"253.16651 [C10H13D6N2O5], 235.15594 [C10H11D6N2O4], 202.071 [C8H12NO5], 184.06043 [C8H10NO4], 166.04987 [C8H8NO3]"	680428	0.928877
239	348.196	6.76582	2	"247.12885 [C10H19N2O5], 166.04987 [C8H8NO3]"	5596.25	1	-0.164282	-1.7161	354.233	6.60154	3	"253.16651 [C10H13D6N2O5], 202.071 [C8H12NO5], 166.04987 [C8H8NO3]"	6073.97	0.92135
240	349.224	8.30947	3	"229.11828 [C10H17N2O4], 184.06043 [C8H10NO4], 166.04987 [C8H8NO3]"	5516.95	1	-0.0201578	2.78752	355.263	8.28931	4	"253.16651 [C10H13D6N2O5], 235.15594 [C10H11D6N2O4], 184.06043 [C8H10NO4], 166.04987 [C8H8NO3]"	5752.18	0.959106
241	349.234	9.59389	2	"247.12885 [C10H19N2O5], 184.06043 [C8H10NO4]"	12122.1	2	-0.135863	-6.82212	361.307	9.45802	5	"253.16651 [C10H13D6N2O5], 235.15594 [C10H11D6N2O4], 202.071 [C8H12NO5], 184.06043 [C8H10NO4], 166.04987 [C8H8NO3]"	11209.4	1.08142
242	349.248	11.9671	3	"247.12885 [C10H19N2O5], 229.11828 [C10H17N2O4], 166.04987 [C8H8NO3]"	12962.5	1	-0.0105839	-0.404745	355.286	11.9565	2	"235.15594 [C10H11D6N2O4], 166.04987 [C8H8NO3]"	12946.2	1.00126
243	350.209	9.85751	4	"247.12885 [C10H19N2O5], 229.11828 [C10H17N2O4], 184.06043 [C8H10NO4], 166.04987 [C8H8NO3]"	21840.9	1	-0.0049324	1.26457	356.247	9.85258	4	"253.16651 [C10H13D6N2O5], 235.15594 [C10H11D6N2O4], 184.06043 [C8H10NO4], 166.04987 [C8H8NO3]"	39267.7	0.556205
244	350.22	10.0002	1	247.12885 [C10H19N2O5]	6993.81	2	-0.00999832	-12.0308	362.291	9.99017	1	253.16651 [C10H13D6N2O5]	8467.96	0.83
245	350.28	11.8182	2	"247.12885 [C10H19N2O5], 229.11828 [C10H17N2O4]"	8190.94	1	-0.00625801	-3.31137	356.316	11.812	3	"253.16651 [C10H13D6N2O5], 235.15594 [C10H11D6N2O4], 166.04987 [C8H8NO3]"	9636.39	0.850001
246	351.239	5.4963	5	"229.11828 [C10H17N2O4], 202.071 [C8H12NO5], 184.06043 [C8H10NO4], 184.06043 [C8H10NO4], 166.04987 [C8H8NO3]"	1.71922e+06	1	-0.00174141	-0.688262	357.277	5.49456	5	"235.15594 [C10H11D6N2O4], 202.071 [C8H12NO5], 184.06043 [C8H10NO4], 184.06043 [C8H10NO4], 166.04987 [C8H8NO3]"	1.81651e+06	0.946442
247	351.24	4.8857	2	"229.11828 [C10H17N2O4], 184.06043 [C8H10NO4]"	123277	1	-0.00607586	-2.26071	357.277	4.87963	2	"235.15594 [C10H11D6N2O4], 184.06043 [C8H10NO4]"	147883	0.833607
248	352.188	7.72927	2	"247.12885 [C10H19N2O5], 229.11828 [C10H17N2O4]"	7342.49	1	0.149055	-2.79656	358.225	7.87833	2	"253.16651 [C10H13D6N2O5], 184.06043 [C8H10NO4]"	7214.88	1.01769
249	352.241	5.97301	2	"247.12885 [C10H19N2O5], 229.11828 [C10H17N2O4]"	11468.6	1	-0.180988	-1.2708	358.279	5.79202	3	"253.16651 [C10H13D6N2O5], 184.06043 [C8H10NO4], 166.04987 [C8H8NO3]"	10526	1.08955
250	352.258	10.9689	5	"247.12885 [C10H19N2O5], 229.11828 [C10H17N2O4], 202.071 [C8H12NO5], 184.06043 [C8H10NO4], 166.04987 [C8H8NO3]"	5648.62	1	-0.00809765	3.86301	358.297	10.9608	3	"253.16651 [C10H13D6N2O5], 235.15594 [C10H11D6N2O4], 184.06043 [C8H10NO4]"	6805.84	0.829967
251	352.295	13.2434	4	"247.12885 [C10H19N2O5], 229.11828 [C10H17N2O4], 184.06043 [C8H10NO4], 166.04987 [C8H8NO3]"	7080.95	1	-0.0133276	-2.52475	358.332	13.23	3	"235.15594 [C10H11D6N2O4], 184.06043 [C8H10NO4], 166.04987 [C8H8NO3]"	5794.49	1.22201
252	353.218	8.18352	3	"247.12885 [C10H19N2O5], 229.11828 [C10H17N2O4], 166.04987 [C8H8NO3]"	6979.02	1	-0.018095	-0.380509	359.256	8.16543	2	"235.15594 [C10H11D6N2O4], 166.04987 [C8H8NO3]"	5384.12	1.29622
253	353.221	7.498	4	"229.11828 [C10H17N2O4], 202.071 [C8H12NO5], 184.06043 [C8H10NO4], 166.04987 [C8H8NO3]"	7352.6	1	-0.0239482	-9.55217	359.255	7.47406	5	"253.16651 [C10H13D6N2O5], 235.15594 [C10H11D6N2O4], 202.071 [C8H12NO5], 184.06043 [C8H10NO4], 166.04987 [C8H8NO3]"	6550.66	1.12242
254	353.281	12.4999	5	"247.12885 [C10H19N2O5], 229.11828 [C10H17N2O4], 202.071 [C8H12NO5], 184.06043 [C8H10NO4], 166.04987 [C8H8NO3]"	7027.76	1	-0.011549	-1.66148	359.318	12.4884	5	"253.16651 [C10H13D6N2O5], 235.15594 [C10H11D6N2O4], 202.071 [C8H12NO5], 184.06043 [C8H10NO4], 166.04987 [C8H8NO3]"	8057.04	0.87225
255	354.202	7.01847	2	"247.12885 [C10H19N2O5], 229.11828 [C10H17N2O4]"	5710.68	1	-0.00725698	-4.36737	360.238	7.01121	3	"253.16651 [C10H13D6N2O5], 253.16651 [C10H13D6N2O5], 184.06043 [C8H10NO4]"	6572.78	0.868838
256	354.221	9.27951	4	"247.12885 [C10H19N2O5], 229.11828 [C10H17N2O4], 184.06043 [C8H10NO4], 166.04987 [C8H8NO3]"	24486.9	1	-0.00725937	0.242881	360.259	9.27225	3	"253.16651 [C10H13D6N2O5], 184.06043 [C8H10NO4], 166.04987 [C8H8NO3]"	22892.4	1.06965
257	354.284	11.2605	2	"229.11828 [C10H17N2O4], 184.06043 [C8H10NO4]"	15535	1	-0.00965023	0.332758	360.322	11.2509	4	"235.15594 [C10H11D6N2O4], 202.071 [C8H12NO5], 184.06043 [C8H10NO4], 166.04987 [C8H8NO3]"	12129.8	1.28072
258	355.072	5.99317	2	"229.11828 [C10H17N2O4], 184.06043 [C8H10NO4]"	10203.2	1	-0.00891399	0.226801	361.11	5.98425	2	"235.15594 [C10H11D6N2O4], 202.071 [C8H12NO5]"	11227.5	0.908762
259	355.072	6.36036	2	"229.11828 [C10H17N2O4], 184.06043 [C8H10NO4]"	12846.7	1	0.00207615	-1.09551	361.11	6.36244	3	"253.16651 [C10H13D6N2O5], 235.15594 [C10H11D6N2O4], 184.06043 [C8H10NO4]"	14718.6	0.872821
260	355.186	7.27009	5	"247.12885 [C10H19N2O5], 229.11828 [C10H17N2O4], 202.071 [C8H12NO5], 184.06043 [C8H10NO4], 166.04987 [C8H8NO3]"	18255.5	1	-0.00777531	-1.35788	361.223	7.26232	5	"235.15594 [C10H11D6N2O4], 202.071 [C8H12NO5], 184.06043 [C8H10NO4], 184.06043 [C8H10NO4], 166.04987 [C8H8NO3]"	17337.1	1.05297
261	355.186	7.47848	5	"247.12885 [C10H19N2O5], 229.11828 [C10H17N2O4], 202.071 [C8H12NO5], 184.06043 [C8H10NO4], 166.04987 [C8H8NO3]"	51327	1	-0.0111775	-1.62475	361.223	7.4673	5	"253.16651 [C10H13D6N2O5], 235.15594 [C10H11D6N2O4], 202.071 [C8H12NO5], 184.06043 [C8H10NO4], 166.04987 [C8H8NO3]"	47187.9	1.08771
262	355.223	9.66647	5	"247.12885 [C10H19N2O5], 229.11828 [C10H17N2O4], 202.071 [C8H12NO5], 184.06043 [C8H10NO4], 166.04987 [C8H8NO3]"	14202.1	1	0.00203991	1.69545	361.261	9.66851	5	"253.16651 [C10H13D6N2O5], 235.15594 [C10H11D6N2O4], 202.071 [C8H12NO5], 184.06043 [C8H10NO4], 166.04987 [C8H8NO3]"	14574.9	0.974423
263	355.223	9.10297	3	"247.12885 [C10H19N2O5], 229.11828 [C10H17N2O4], 184.06043 [C8H10NO4]"	11641.4	1	-0.00819874	2.61778	361.261	9.09477	3	"253.16651 [C10H13D6N2O5], 184.06043 [C8H10NO4], 166.04987 [C8H8NO3]"	11785.5	0.987774
264	355.223	9.82183	4	"247.12885 [C10H19N2O5], 229.11828 [C10H17N2O4], 184.06043 [C8H10NO4], 166.04987 [C8H8NO3]"	11558.8	1	-0.168153	-3.03133	361.26	9.65368	5	"253.16651 [C10H13D6N2O5], 235.15594 [C10H11D6N2O4], 202.071 [C8H12NO5], 184.06043 [C8H10NO4], 166.04987 [C8H8NO3]"	11727.5	0.985612
265	355.232	6.42401	5	"247.12885 [C10H19N2O5], 229.11828 [C10H17N2O4], 202.071 [C8H12NO5], 184.06043 [C8H10NO4], 166.04987 [C8H8NO3]"	6758.26	1	0.092515	-10.6621	361.266	6.51652	1	253.16651 [C10H13D6N2O5]	6070.46	1.11
266	355.27	9.33242	4	"247.12885 [C10H19N2O5], 229.11828 [C10H17N2O4], 184.06043 [C8H10NO4], 166.04987 [C8H8NO3]"	5649.26	1	0.00429821	-1.48571	361.307	9.33672	3	"253.16651 [C10H13D6N2O5], 235.15594 [C10H11D6N2O4], 184.06043 [C8H10NO4]"	6921.8	0.816155
267	355.275	9.28215	4	"247.12885 [C10H19N2O5], 229.11828 [C10H17N2O4], 184.06043 [C8H10NO4], 166.04987 [C8H8NO3]"	9544.02	1	-0.0100212	-2.52856	361.311	9.27213	3	"253.16651 [C10H13D6N2O5], 184.06043 [C8H10NO4], 166.04987 [C8H8NO3]"	8684.95	1.09892
268	356.255	8.275	2	"247.12885 [C10H19N2O5], 229.11828 [C10H17N2O4]"	8274.74	1	0.141156	-2.25922	362.292	8.41616	1	253.16651 [C10H13D6N2O5]	7577.56	1.09
269	356.289	8.81348	2	"229.11828 [C10H17N2O4], 184.06043 [C8H10NO4]"	14787.7	1	0.00950432	3.79795	362.328	8.82299	2	"253.16651 [C10H13D6N2O5], 235.15594 [C10H11D6N2O4]"	11704.1	1.26347
270	356.29	9.26765	4	"247.12885 [C10H19N2O5], 229.11828 [C10H17N2O4], 184.06043 [C8H10NO4], 166.04987 [C8H8NO3]"	13732	1	-0.00729179	-0.919334	362.327	9.26036	3	"253.16651 [C10H13D6N2O5], 184.06043 [C8H10NO4], 166.04987 [C8H8NO3]"	17022.4	0.806699
271	356.291	10.5837	2	"247.12885 [C10H19N2O5], 229.11828 [C10H17N2O4]"	7302.31	1	0.00523663	0.976187	362.329	10.5889	4	"253.16651 [C10H13D6N2O5], 235.15594 [C10H11D6N2O4], 184.06043 [C8H10NO4], 166.04987 [C8H8NO3]"	9326.25	0.782985
272	357.14	7.49702	5	"247.12885 [C10H19N2O5], 229.11828 [C10H17N2O4], 202.071 [C8H12NO5], 184.06043 [C8H10NO4], 166.04987 [C8H8NO3]"	12818.7	2	-0.00980377	-5.44776	369.214	7.48721	5	"253.16651 [C10H13D6N2O5], 235.15594 [C10H11D6N2O4], 202.071 [C8H12NO5], 184.06043 [C8H10NO4], 166.04987 [C8H8NO3]"	20999.6	0.610425
273	358.268	8.02814	2	"247.12885 [C10H19N2O5], 229.11828 [C10H17N2O4]"	7689.77	1	-0.156917	7.80609	364.308	7.87122	2	"253.16651 [C10H13D6N2O5], 166.04987 [C8H8NO3]"	6574.18	1.16969
274	358.27	6.17199	3	"247.12885 [C10H19N2O5], 202.071 [C8H12NO5], 166.04987 [C8H8NO3]"	11684.2	1	0.142806	-1.67276	364.307	6.3148	1	253.16651 [C10H13D6N2O5]	12402.2	0.94
275	358.306	9.41699	5	"247.12885 [C10H19N2O5], 229.11828 [C10H17N2O4], 202.071 [C8H12NO5], 184.06043 [C8H10NO4], 166.04987 [C8H8NO3]"	6610.77	1	-0.00561237	1.8521	364.345	9.41137	4	"253.16651 [C10H13D6N2O5], 202.071 [C8H12NO5], 184.06043 [C8H10NO4], 166.04987 [C8H8NO3]"	7449.19	0.887447
276	360.097	7.10851	3	"247.12885 [C10H19N2O5], 229.11828 [C10H17N2O4], 166.04987 [C8H8NO3]"	7495.95	3	-0.122904	-13.0906	378.205	6.98561	1	253.16651 [C10H13D6N2O5]	6407.38	1.17
277	360.191	11.8432	5	"247.12885 [C10H19N2O5], 229.11828 [C10H17N2O4], 202.071 [C8H12NO5], 184.06043 [C8H10NO4], 166.04987 [C8H8NO3]"	8871.15	1	-0.00982952	2.61448	366.23	11.8334	4	"253.16651 [C10H13D6N2O5], 235.15594 [C10H11D6N2O4], 184.06043 [C8H10NO4], 166.04987 [C8H8NO3]"	7071.84	1.25443
278	360.192	11.6144	4	"247.12885 [C10H19N2O5], 229.11828 [C10H17N2O4], 184.06043 [C8H10NO4], 166.04987 [C8H8NO3]"	25776.1	1	-0.00713635	-2.04735	366.229	11.6073	3	"235.15594 [C10H11D6N2O4], 184.06043 [C8H10NO4], 166.04987 [C8H8NO3]"	25707.5	1.00267
279	360.25	7.02625	2	"229.11828 [C10H17N2O4], 166.04987 [C8H8NO3]"	10332.9	1	-0.00863171	-0.271098	366.288	7.01761	2	"235.15594 [C10H11D6N2O4], 166.04987 [C8H8NO3]"	11548.5	0.894733
280	360.26	4.91639	2	"229.11828 [C10H17N2O4], 184.06043 [C8H10NO4]"	14196	1	-0.00446844	-1.22414	366.297	4.91192	2	"235.15594 [C10H11D6N2O4], 184.06043 [C8H10NO4]"	12696.7	1.11809
281	360.284	7.61733	2	"247.12885 [C10H19N2O5], 229.11828 [C10H17N2O4]"	7428.14	1	-0.00968981	-1.2601	366.321	7.60764	3	"253.16651 [C10H13D6N2O5], 235.15594 [C10H11D6N2O4], 235.15594 [C10H11D6N2O4]"	5742.8	1.29347
282	362.22	11.318	3	"247.12885 [C10H19N2O5], 229.11828 [C10H17N2O4], 202.071 [C8H12NO5]"	6220.45	1	-0.00663471	-1.79222	368.257	11.3114	3	"253.16651 [C10H13D6N2O5], 235.15594 [C10H11D6N2O4], 202.071 [C8H12NO5]"	6121	1.01625
283	363.238	6.396	4	"247.12885 [C10H19N2O5], 229.11828 [C10H17N2O4], 184.06043 [C8H10NO4], 166.04987 [C8H8NO3]"	12278.3	1	-0.00575542	-4.34445	369.274	6.39024	3	"235.15594 [C10H11D6N2O4], 184.06043 [C8H10NO4], 166.04987 [C8H8NO3]"	8780.56	1.39835
284	363.238	11.8056	2	"247.12885 [C10H19N2O5], 229.11828 [C10H17N2O4]"	9292.57	1	0.179381	-2.73941	369.275	11.9849	3	"235.15594 [C10H11D6N2O4], 184.06043 [C8H10NO4], 166.04987 [C8H8NO3]"	11039	0.841791
285	363.239	9.98151	1	247.12885 [C10H19N2O5]	25217	1	-0.00818539	0.0430572	369.276	9.97332	1	253.16651 [C10H13D6N2O5]	29001.9	0.87
286	363.239	6.82941	2	"229.11828 [C10H17N2O4], 184.06043 [C8H10NO4]"	11606.8	1	-0.00677824	-4.26997	369.275	6.82263	4	"253.16651 [C10H13D6N2O5], 253.16651 [C10H13D6N2O5], 235.15594 [C10H11D6N2O4], 166.04987 [C8H8NO3]"	13894.4	0.835358
287	363.274	13.0067	4	"247.12885 [C10H19N2O5], 229.11828 [C10H17N2O4], 184.06043 [C8H10NO4], 166.04987 [C8H8NO3]"	6441.85	1	-0.00955773	-6.59579	369.309	12.9971	3	"253.16651 [C10H13D6N2O5], 184.06043 [C8H10NO4], 166.04987 [C8H8NO3]"	5083.22	1.26728
288	364.258	9.45041	5	"247.12885 [C10H19N2O5], 229.11828 [C10H17N2O4], 202.071 [C8H12NO5], 184.06043 [C8H10NO4], 166.04987 [C8H8NO3]"	6890.36	1	-0.0063858	2.18744	370.296	9.44403	5	"253.16651 [C10H13D6N2O5], 235.15594 [C10H11D6N2O4], 202.071 [C8H12NO5], 184.06043 [C8H10NO4], 166.04987 [C8H8NO3]"	5156.17	1.33633
289	365.219	7.84121	3	"247.12885 [C10H19N2O5], 229.11828 [C10H17N2O4], 166.04987 [C8H8NO3]"	11576.2	1	-0.00962496	-12.2031	371.252	7.83158	1	253.16651 [C10H13D6N2O5]	10139.7	1.14
290	365.246	8.30545	5	"247.12885 [C10H19N2O5], 247.12885 [C10H19N2O5], 229.11828 [C10H17N2O4], 184.06043 [C8H10NO4], 166.04987 [C8H8NO3]"	8647.03	2	-0.183398	13.1861	377.326	8.12205	1	253.16651 [C10H13D6N2O5]	8511.93	1.02
291	365.255	11.3363	3	"247.12885 [C10H19N2O5], 229.11828 [C10H17N2O4], 202.071 [C8H12NO5]"	5512.27	1	-0.104059	-3.72294	371.292	11.2323	5	"253.16651 [C10H13D6N2O5], 235.15594 [C10H11D6N2O4], 202.071 [C8H12NO5], 184.06043 [C8H10NO4], 166.04987 [C8H8NO3]"	5003.04	1.10178
292	365.292	5.39838	3	"247.12885 [C10H19N2O5], 184.06043 [C8H10NO4], 166.04987 [C8H8NO3]"	5300.62	2	0.194769	-0.848245	377.367	5.59315	1	253.16651 [C10H13D6N2O5]	6091.79	0.87
293	365.296	5.7656	4	"247.12885 [C10H19N2O5], 229.11828 [C10H17N2O4], 184.06043 [C8H10NO4], 166.04987 [C8H8NO3]"	7144.55	2	-0.172454	-10.6582	377.367	5.59315	1	253.16651 [C10H13D6N2O5]	6091.79	1.17
294	366.24	8.92919	1	247.12885 [C10H19N2O5]	6155.72	1	-0.0575953	-4.78944	372.276	8.8716	1	253.16651 [C10H13D6N2O5]	6595.77	0.93
295	366.275	10.9699	5	"247.12885 [C10H19N2O5], 229.11828 [C10H17N2O4], 202.071 [C8H12NO5], 184.06043 [C8H10NO4], 166.04987 [C8H8NO3]"	12397.9	1	-0.00692272	-2.4278	372.311	10.963	5	"253.16651 [C10H13D6N2O5], 235.15594 [C10H11D6N2O4], 202.071 [C8H12NO5], 184.06043 [C8H10NO4], 166.04987 [C8H8NO3]"	10171.3	1.2189
296	367.144	6.82203	3	"229.11828 [C10H17N2O4], 184.06043 [C8H10NO4], 166.04987 [C8H8NO3]"	16033.5	2	-0.00193071	-7.9785	379.216	6.8201	3	"235.15594 [C10H11D6N2O4], 184.06043 [C8H10NO4], 166.04987 [C8H8NO3]"	11801.9	1.35856
297	367.223	10.9819	4	"247.12885 [C10H19N2O5], 229.11828 [C10H17N2O4], 202.071 [C8H12NO5], 184.06043 [C8H10NO4]"	21054.6	1	-0.00558853	-3.34672	373.259	10.9763	4	"253.16651 [C10H13D6N2O5], 235.15594 [C10H11D6N2O4], 202.071 [C8H12NO5], 184.06043 [C8H10NO4]"	18717.2	1.12488
298	367.232	6.39489	4	"247.12885 [C10H19N2O5], 229.11828 [C10H17N2O4], 184.06043 [C8H10NO4], 166.04987 [C8H8NO3]"	13423.7	1	-0.0172553	-1.88336	373.269	6.37764	3	"253.16651 [C10H13D6N2O5], 235.15594 [C10H11D6N2O4], 166.04987 [C8H8NO3]"	14519.2	0.924549
299	367.261	11.4975	2	"247.12885 [C10H19N2O5], 229.11828 [C10H17N2O4]"	9989.18	1	0.112878	-3.98207	373.297	11.6104	4	"253.16651 [C10H13D6N2O5], 235.15594 [C10H11D6N2O4], 184.06043 [C8H10NO4], 166.04987 [C8H8NO3]"	7802.07	1.28032
300	367.262	10.9654	5	"247.12885 [C10H19N2O5], 229.11828 [C10H17N2O4], 202.071 [C8H12NO5], 184.06043 [C8H10NO4], 166.04987 [C8H8NO3]"	6056.07	1	-0.174499	5.23333	373.302	10.7909	2	"253.16651 [C10H13D6N2O5], 235.15594 [C10H11D6N2O4]"	7749.91	0.781438
301	368.181	5.8242	2	"247.12885 [C10H19N2O5], 229.11828 [C10H17N2O4]"	6544.72	1	-0.0210915	8.47151	374.222	5.8031	3	"253.16651 [C10H13D6N2O5], 184.06043 [C8H10NO4], 166.04987 [C8H8NO3]"	5746.22	1.13896
302	368.224	6.81969	3	"229.11828 [C10H17N2O4], 184.06043 [C8H10NO4], 166.04987 [C8H8NO3]"	5592.89	2	0.17298	4.22115	380.301	6.99267	3	"235.15594 [C10H11D6N2O4], 184.06043 [C8H10NO4], 166.04987 [C8H8NO3]"	6941.17	0.805756
303	368.255	8.91436	1	247.12885 [C10H19N2O5]	24443.4	1	0.00864029	-1.48974	374.292	8.923	1	253.16651 [C10H13D6N2O5]	20316.4	1.2
304	368.267	8.59928	4	"247.12885 [C10H19N2O5], 229.11828 [C10H17N2O4], 184.06043 [C8H10NO4], 166.04987 [C8H8NO3]"	7003.18	1	0.00854874	5.50434	374.306	8.60783	4	"253.16651 [C10H13D6N2O5], 235.15594 [C10H11D6N2O4], 184.06043 [C8H10NO4], 166.04987 [C8H8NO3]"	6374.37	1.09865
305	368.292	9.26527	4	"247.12885 [C10H19N2O5], 229.11828 [C10H17N2O4], 184.06043 [C8H10NO4], 166.04987 [C8H8NO3]"	7792.53	1	0.165071	-4.19256	374.328	9.43034	5	"253.16651 [C10H13D6N2O5], 235.15594 [C10H11D6N2O4], 202.071 [C8H12NO5], 184.06043 [C8H10NO4], 166.04987 [C8H8NO3]"	7452.43	1.04564
306	368.293	9.43936	5	"247.12885 [C10H19N2O5], 229.11828 [C10H17N2O4], 202.071 [C8H12NO5], 184.06043 [C8H10NO4], 166.04987 [C8H8NO3]"	6653.16	1	-0.00902653	-5.74519	374.328	9.43034	5	"253.16651 [C10H13D6N2O5], 235.15594 [C10H11D6N2O4], 202.071 [C8H12NO5], 184.06043 [C8H10NO4], 166.04987 [C8H8NO3]"	7452.43	0.89275
307	369.179	7.64196	2	"229.11828 [C10H17N2O4], 184.06043 [C8H10NO4]"	6973.72	1	-0.196787	5.06988	375.218	7.44517	6	"253.16651 [C10H13D6N2O5], 235.15594 [C10H11D6N2O4], 202.071 [C8H12NO5], 184.06043 [C8H10NO4], 184.06043 [C8H10NO4], 166.04987 [C"	8439.58	0.82631
308	369.203	9.28251	4	"247.12885 [C10H19N2O5], 229.11828 [C10H17N2O4], 184.06043 [C8H10NO4], 166.04987 [C8H8NO3]"	8457.28	1	-0.00682259	-7.82511	375.238	9.27569	3	"253.16651 [C10H13D6N2O5], 184.06043 [C8H10NO4], 166.04987 [C8H8NO3]"	7754.16	1.09068
309	369.282	11.3104	3	"247.12885 [C10H19N2O5], 229.11828 [C10H17N2O4], 202.071 [C8H12NO5]"	11483.9	1	-0.00511551	3.85299	375.321	11.3053	2	"253.16651 [C10H13D6N2O5], 202.071 [C8H12NO5]"	10597.5	1.08364
310	369.286	9.60987	3	"247.12885 [C10H19N2O5], 229.11828 [C10H17N2O4], 184.06043 [C8H10NO4]"	7031.5	1	-0.0147772	-8.70315	375.321	9.59509	3	"253.16651 [C10H13D6N2O5], 184.06043 [C8H10NO4], 166.04987 [C8H8NO3]"	8044.99	0.874022
311	369.287	13.0443	3	"247.12885 [C10H19N2O5], 229.11828 [C10H17N2O4], 166.04987 [C8H8NO3]"	9097.34	1	-0.0146942	-4.21848	375.323	13.0296	3	"253.16651 [C10H13D6N2O5], 184.06043 [C8H10NO4], 166.04987 [C8H8NO3]"	7275.23	1.25045
312	370.215	9.86569	4	"247.12885 [C10H19N2O5], 229.11828 [C10H17N2O4], 184.06043 [C8H10NO4], 166.04987 [C8H8NO3]"	6496.2	1	-0.00634575	-6.73378	376.25	9.85935	4	"253.16651 [C10H13D6N2O5], 235.15594 [C10H11D6N2O4], 184.06043 [C8H10NO4], 166.04987 [C8H8NO3]"	7510.65	0.864931
313	370.27	9.47224	3	"247.12885 [C10H19N2O5], 202.071 [C8H12NO5], 184.06043 [C8H10NO4]"	7384.41	1	-0.00100231	6.99453	376.311	9.47124	5	"253.16651 [C10H13D6N2O5], 235.15594 [C10H11D6N2O4], 202.071 [C8H12NO5], 184.06043 [C8H10NO4], 166.04987 [C8H8NO3]"	8103.39	0.911274
314	370.301	11.3402	3	"247.12885 [C10H19N2O5], 229.11828 [C10H17N2O4], 202.071 [C8H12NO5]"	11003.4	1	-0.00332832	6.80611	376.341	11.3368	3	"253.16651 [C10H13D6N2O5], 235.15594 [C10H11D6N2O4], 202.071 [C8H12NO5]"	10489.9	1.04895
315	371.067	5.8502	2	"247.12885 [C10H19N2O5], 166.04987 [C8H8NO3]"	11239.9	1	0.00200558	0.812241	377.105	5.85221	3	"253.16651 [C10H13D6N2O5], 235.15594 [C10H11D6N2O4], 166.04987 [C8H8NO3]"	13280.1	0.846374
316	371.298	8.59583	5	"247.12885 [C10H19N2O5], 229.11828 [C10H17N2O4], 202.071 [C8H12NO5], 184.06043 [C8H10NO4], 166.04987 [C8H8NO3]"	6409.27	1	-0.0196953	-3.40439	377.335	8.57613	4	"253.16651 [C10H13D6N2O5], 235.15594 [C10H11D6N2O4], 184.06043 [C8H10NO4], 166.04987 [C8H8NO3]"	5568.46	1.151
317	372.321	11.4697	5	"247.12885 [C10H19N2O5], 229.11828 [C10H17N2O4], 202.071 [C8H12NO5], 184.06043 [C8H10NO4], 166.04987 [C8H8NO3]"	31845.7	1	-0.00617981	0.92637	378.359	11.4636	5	"253.16651 [C10H13D6N2O5], 235.15594 [C10H11D6N2O4], 202.071 [C8H12NO5], 184.06043 [C8H10NO4], 166.04987 [C8H8NO3]"	40340.7	0.789419
318	372.321	11.1042	2	"247.12885 [C10H19N2O5], 229.11828 [C10H17N2O4]"	5184.96	1	0.00121594	0.215668	378.359	11.1055	1	253.16651 [C10H13D6N2O5]	5184.7	1
319	373.19	6.3887	3	"247.12885 [C10H19N2O5], 184.06043 [C8H10NO4], 166.04987 [C8H8NO3]"	6575.14	1	0.077785	14.7241	379.233	6.46648	1	253.16651 [C10H13D6N2O5]	7627.18	0.86
320	373.247	5.81152	4	"247.12885 [C10H19N2O5], 229.11828 [C10H17N2O4], 184.06043 [C8H10NO4], 166.04987 [C8H8NO3]"	9787.22	1	-0.00695419	-6.17452	379.282	5.80456	3	"253.16651 [C10H13D6N2O5], 184.06043 [C8H10NO4], 166.04987 [C8H8NO3]"	7834.21	1.24929
321	374.219	7.57796	4	"229.11828 [C10H17N2O4], 202.071 [C8H12NO5], 184.06043 [C8H10NO4], 166.04987 [C8H8NO3]"	36214.7	1	-0.000611305	0.172515	380.256	7.57735	5	"253.16651 [C10H13D6N2O5], 235.15594 [C10H11D6N2O4], 202.071 [C8H12NO5], 184.06043 [C8H10NO4], 166.04987 [C8H8NO3]"	39433.9	0.918363
322	374.219	7.48181	5	"247.12885 [C10H19N2O5], 229.11828 [C10H17N2O4], 202.071 [C8H12NO5], 184.06043 [C8H10NO4], 166.04987 [C8H8NO3]"	186510	1	-0.00646687	0.510182	380.257	7.47534	5	"253.16651 [C10H13D6N2O5], 235.15594 [C10H11D6N2O4], 202.071 [C8H12NO5], 184.06043 [C8H10NO4], 166.04987 [C8H8NO3]"	178446	1.04519
323	374.266	7.6355	2	"247.12885 [C10H19N2O5], 229.11828 [C10H17N2O4]"	5601.5	1	-0.00146961	-1.94687	380.303	7.63403	3	"253.16651 [C10H13D6N2O5], 235.15594 [C10H11D6N2O4], 235.15594 [C10H11D6N2O4]"	5180.07	1.08136
324	375.203	8.21555	1	247.12885 [C10H19N2O5]	5009.44	1	-0.00496769	-5.71634	381.238	8.21058	1	253.16651 [C10H13D6N2O5]	5122.64	0.98
325	375.275	10.5006	4	"247.12885 [C10H19N2O5], 229.11828 [C10H17N2O4], 184.06043 [C8H10NO4], 166.04987 [C8H8NO3]"	5438.58	1	-0.00303459	0.0920506	381.312	10.4975	4	"253.16651 [C10H13D6N2O5], 235.15594 [C10H11D6N2O4], 184.06043 [C8H10NO4], 166.04987 [C8H8NO3]"	5059.13	1.075
326	375.275	10.6859	3	"247.12885 [C10H19N2O5], 229.11828 [C10H17N2O4], 184.06043 [C8H10NO4]"	5665.19	1	-0.188376	-0.807212	381.312	10.4975	4	"253.16651 [C10H13D6N2O5], 235.15594 [C10H11D6N2O4], 184.06043 [C8H10NO4], 166.04987 [C8H8NO3]"	5059.13	1.1198
327	376.226	9.8967	4	"247.12885 [C10H19N2O5], 229.11828 [C10H17N2O4], 184.06043 [C8H10NO4], 166.04987 [C8H8NO3]"	19554.6	1	-0.0108204	0.532616	382.264	9.88587	4	"253.16651 [C10H13D6N2O5], 235.15594 [C10H11D6N2O4], 184.06043 [C8H10NO4], 166.04987 [C8H8NO3]"	13250.8	1.47573
328	376.227	11.5078	4	"247.12885 [C10H19N2O5], 229.11828 [C10H17N2O4], 184.06043 [C8H10NO4], 166.04987 [C8H8NO3]"	5823.75	1	-0.00516319	-4.7734	382.263	11.5026	4	"253.16651 [C10H13D6N2O5], 235.15594 [C10H11D6N2O4], 202.071 [C8H12NO5], 166.04987 [C8H8NO3]"	5174.76	1.12542
329	377.273	12.0033	3	"247.12885 [C10H19N2O5], 229.11828 [C10H17N2O4], 166.04987 [C8H8NO3]"	7462.73	2	0.157179	7.66845	389.351	12.1605	1	253.16651 [C10H13D6N2O5]	6933.03	1.08
330	377.291	10.9851	3	"247.12885 [C10H19N2O5], 229.11828 [C10H17N2O4], 184.06043 [C8H10NO4]"	416138	1	-0.0112619	1.64715	383.329	10.9738	3	"253.16651 [C10H13D6N2O5], 235.15594 [C10H11D6N2O4], 184.06043 [C8H10NO4]"	399057	1.0428
331	377.291	9.96166	2	"247.12885 [C10H19N2O5], 229.11828 [C10H17N2O4]"	149126	1	0.0628595	3.0916	383.33	10.0245	1	253.16651 [C10H13D6N2O5]	185935	0.8
332	377.382	10.9815	4	"247.12885 [C10H19N2O5], 229.11828 [C10H17N2O4], 202.071 [C8H12NO5], 184.06043 [C8H10NO4]"	11316.6	1	-0.0107946	4.47969	383.421	10.9707	3	"253.16651 [C10H13D6N2O5], 235.15594 [C10H11D6N2O4], 184.06043 [C8H10NO4]"	10690.1	1.0586
333	378.203	6.98632	4	"247.12885 [C10H19N2O5], 229.11828 [C10H17N2O4], 184.06043 [C8H10NO4], 166.04987 [C8H8NO3]"	6091.12	1	0.00847292	6.51883	384.243	6.99479	1	253.16651 [C10H13D6N2O5]	5187.68	1.17
334	379.222	11.8294	3	"247.12885 [C10H19N2O5], 229.11828 [C10H17N2O4], 184.06043 [C8H10NO4]"	12914.4	1	-0.00870991	0.371438	385.26	11.8207	4	"253.16651 [C10H13D6N2O5], 235.15594 [C10H11D6N2O4], 184.06043 [C8H10NO4], 166.04987 [C8H8NO3]"	10954.3	1.17893
335	379.269	8.76915	3	"247.12885 [C10H19N2O5], 184.06043 [C8H10NO4], 166.04987 [C8H8NO3]"	8333.92	1	-0.141597	-0.713457	385.307	8.62756	3	"253.16651 [C10H13D6N2O5], 184.06043 [C8H10NO4], 166.04987 [C8H8NO3]"	6801.07	1.22538
336	379.271	12.5188	5	"247.12885 [C10H19N2O5], 229.11828 [C10H17N2O4], 202.071 [C8H12NO5], 184.06043 [C8H10NO4], 166.04987 [C8H8NO3]"	17689.8	1	-0.00640011	-1.34594	385.308	12.5124	5	"253.16651 [C10H13D6N2O5], 235.15594 [C10H11D6N2O4], 202.071 [C8H12NO5], 184.06043 [C8H10NO4], 166.04987 [C8H8NO3]"	18830.5	0.939425
337	380.226	7.19291	4	"247.12885 [C10H19N2O5], 229.11828 [C10H17N2O4], 184.06043 [C8H10NO4], 166.04987 [C8H8NO3]"	5291.17	1	0.145626	-11.3112	386.259	7.33854	1	253.16651 [C10H13D6N2O5]	5210.19	1.02
338	380.231	9.44188	5	"247.12885 [C10H19N2O5], 229.11828 [C10H17N2O4], 202.071 [C8H12NO5], 184.06043 [C8H10NO4], 166.04987 [C8H8NO3]"	7172.8	1	-0.00567532	1.97142	386.27	9.4362	5	"253.16651 [C10H13D6N2O5], 235.15594 [C10H11D6N2O4], 202.071 [C8H12NO5], 184.06043 [C8H10NO4], 166.04987 [C8H8NO3]"	8303.27	0.863853
339	380.232	9.28904	3	"229.11828 [C10H17N2O4], 184.06043 [C8H10NO4], 166.04987 [C8H8NO3]"	9148.56	1	0.147162	-0.656536	386.27	9.4362	5	"253.16651 [C10H13D6N2O5], 235.15594 [C10H11D6N2O4], 202.071 [C8H12NO5], 184.06043 [C8H10NO4], 166.04987 [C8H8NO3]"	8303.27	1.1018
340	380.29	10.1019	4	"247.12885 [C10H19N2O5], 229.11828 [C10H17N2O4], 184.06043 [C8H10NO4], 166.04987 [C8H8NO3]"	11201.5	1	-0.00990963	1.15394	386.329	10.092	4	"253.16651 [C10H13D6N2O5], 235.15594 [C10H11D6N2O4], 184.06043 [C8H10NO4], 166.04987 [C8H8NO3]"	9727.14	1.15157
341	381.159	6.35218	3	"247.12885 [C10H19N2O5], 229.11828 [C10H17N2O4], 184.06043 [C8H10NO4]"	8548.31	1	-0.0191026	-2.36211	387.196	6.33308	2	"235.15594 [C10H11D6N2O4], 184.06043 [C8H10NO4]"	7421.18	1.15188
342	381.244	7.47114	5	"247.12885 [C10H19N2O5], 229.11828 [C10H17N2O4], 202.071 [C8H12NO5], 184.06043 [C8H10NO4], 166.04987 [C8H8NO3]"	6275.18	1	-0.0265207	-3.29734	387.28	7.44462	6	"253.16651 [C10H13D6N2O5], 235.15594 [C10H11D6N2O4], 202.071 [C8H12NO5], 184.06043 [C8H10NO4], 184.06043 [C8H10NO4], 166.04987 [C"	9897.43	0.634022
343	381.286	8.00392	4	"229.11828 [C10H17N2O4], 202.071 [C8H12NO5], 184.06043 [C8H10NO4], 166.04987 [C8H8NO3]"	13301.2	2	-0.0068059	0.278116	393.361	7.99712	5	"253.16651 [C10H13D6N2O5], 235.15594 [C10H11D6N2O4], 202.071 [C8H12NO5], 184.06043 [C8H10NO4], 166.04987 [C8H8NO3]"	9734.11	1.36645
344	381.286	8.19676	2	"247.12885 [C10H19N2O5], 166.04987 [C8H8NO3]"	6652.03	2	-0.199647	-0.679019	393.361	7.99712	5	"253.16651 [C10H13D6N2O5], 235.15594 [C10H11D6N2O4], 202.071 [C8H12NO5], 184.06043 [C8H10NO4], 166.04987 [C8H8NO3]"	7734.11	0.86009
345	382.305	10.7784	2	"247.12885 [C10H19N2O5], 229.11828 [C10H17N2O4]"	15834.4	1	-0.00881195	-1.38126	388.342	10.7696	2	"253.16651 [C10H13D6N2O5], 235.15594 [C10H11D6N2O4]"	17551.9	0.902145
346	382.306	9.85266	4	"247.12885 [C10H19N2O5], 229.11828 [C10H17N2O4], 184.06043 [C8H10NO4], 166.04987 [C8H8NO3]"	9801.75	1	-0.00610638	-5.02879	388.342	9.84655	3	"235.15594 [C10H11D6N2O4], 184.06043 [C8H10NO4], 166.04987 [C8H8NO3]"	12681.8	0.772902
347	382.306	11.6717	2	"247.12885 [C10H19N2O5], 229.11828 [C10H17N2O4]"	32417	1	-0.00531959	0.065921	388.344	11.6664	2	"253.16651 [C10H13D6N2O5], 235.15594 [C10H11D6N2O4]"	39904.2	0.81237
348	382.307	11.433	4	"229.11828 [C10H17N2O4], 202.071 [C8H12NO5], 184.06043 [C8H10NO4], 166.04987 [C8H8NO3]"	5051.9	1	-0.192467	0.269863	388.345	11.2405	5	"253.16651 [C10H13D6N2O5], 235.15594 [C10H11D6N2O4], 202.071 [C8H12NO5], 184.06043 [C8H10NO4], 166.04987 [C8H8NO3]"	5193.94	0.972653
349	382.308	11.2577	4	"229.11828 [C10H17N2O4], 202.071 [C8H12NO5], 184.06043 [C8H10NO4], 166.04987 [C8H8NO3]"	5834.74	1	0.176362	-4.99143	388.343	11.4341	5	"253.16651 [C10H13D6N2O5], 235.15594 [C10H11D6N2O4], 202.071 [C8H12NO5], 184.06043 [C8H10NO4], 166.04987 [C8H8NO3]"	5342.28	1.09218
350	382.309	11.9826	3	"247.12885 [C10H19N2O5], 229.11828 [C10H17N2O4], 166.04987 [C8H8NO3]"	5767.32	1	0.115425	-7.70162	388.344	12.0981	2	"235.15594 [C10H11D6N2O4], 166.04987 [C8H8NO3]"	6175.33	0.933929
351	383.175	6.15163	4	"247.12885 [C10H19N2O5], 229.11828 [C10H17N2O4], 184.06043 [C8H10NO4], 166.04987 [C8H8NO3]"	10055.3	1	-0.00427103	0.240486	389.212	6.14736	4	"253.16651 [C10H13D6N2O5], 235.15594 [C10H11D6N2O4], 184.06043 [C8H10NO4], 166.04987 [C8H8NO3]"	10227.5	0.983163
352	384.283	11.3179	3	"247.12885 [C10H19N2O5], 229.11828 [C10H17N2O4], 202.071 [C8H12NO5]"	7266.73	1	-0.0117598	6.14827	390.323	11.3061	3	"253.16651 [C10H13D6N2O5], 235.15594 [C10H11D6N2O4], 202.071 [C8H12NO5]"	6911.17	1.05145
353	384.284	7.62873	2	"247.12885 [C10H19N2O5], 229.11828 [C10H17N2O4]"	6159.5	1	0.00307179	3.18763	390.323	7.6318	3	"253.16651 [C10H13D6N2O5], 235.15594 [C10H11D6N2O4], 235.15594 [C10H11D6N2O4]"	5222.7	1.17937
354	384.285	10.6052	3	"247.12885 [C10H19N2O5], 229.11828 [C10H17N2O4], 184.06043 [C8H10NO4]"	11601.3	1	-0.00681686	0.452958	390.323	10.5984	2	"253.16651 [C10H13D6N2O5], 184.06043 [C8H10NO4]"	8959.98	1.29479
355	384.285	8.01078	2	"247.12885 [C10H19N2O5], 229.11828 [C10H17N2O4]"	9307.97	1	-0.00647831	4.93489	390.325	8.0043	1	253.16651 [C10H13D6N2O5]	9752.37	0.95
356	384.286	9.095	2	"247.12885 [C10H19N2O5], 229.11828 [C10H17N2O4]"	8517.62	1	0.190391	8.90134	390.327	9.28539	2	"253.16651 [C10H13D6N2O5], 166.04987 [C8H8NO3]"	8579.22	0.99282
357	384.286	7.75498	3	"229.11828 [C10H17N2O4], 184.06043 [C8H10NO4], 166.04987 [C8H8NO3]"	6200.62	1	-0.123178	-2.22815	390.323	7.6318	3	"253.16651 [C10H13D6N2O5], 235.15594 [C10H11D6N2O4], 235.15594 [C10H11D6N2O4]"	5222.7	1.18724
358	384.287	10.6092	4	"247.12885 [C10H19N2O5], 229.11828 [C10H17N2O4], 202.071 [C8H12NO5], 184.06043 [C8H10NO4]"	16528.3	1	-0.0122805	-1.01531	390.324	10.5969	4	"253.16651 [C10H13D6N2O5], 235.15594 [C10H11D6N2O4], 184.06043 [C8H10NO4], 166.04987 [C8H8NO3]"	15730.8	1.05069
359	384.29	9.09946	2	"247.12885 [C10H19N2O5], 229.11828 [C10H17N2O4]"	7613.51	1	0.185932	-2.50302	390.327	9.28539	2	"253.16651 [C10H13D6N2O5], 166.04987 [C8H8NO3]"	8579.22	0.887437
360	384.319	12.5377	5	"247.12885 [C10H19N2O5], 229.11828 [C10H17N2O4], 202.071 [C8H12NO5], 184.06043 [C8H10NO4], 166.04987 [C8H8NO3]"	9653.28	1	-0.00932217	6.14131	390.359	12.5283	5	"253.16651 [C10H13D6N2O5], 235.15594 [C10H11D6N2O4], 202.071 [C8H12NO5], 184.06043 [C8H10NO4], 166.04987 [C8H8NO3]"	9552.76	1.01052
361	384.322	12.1705	2	"247.12885 [C10H19N2O5], 184.06043 [C8H10NO4]"	47053.7	1	-0.0057087	0.248489	390.359	12.1648	1	253.16651 [C10H13D6N2O5]	58427.8	0.81
362	385.219	11.638	5	"247.12885 [C10H19N2O5], 229.11828 [C10H17N2O4], 202.071 [C8H12NO5], 184.06043 [C8H10NO4], 166.04987 [C8H8NO3]"	6717.04	1	-0.00121116	8.78528	391.26	11.6368	4	"253.16651 [C10H13D6N2O5], 235.15594 [C10H11D6N2O4], 184.06043 [C8H10NO4], 166.04987 [C8H8NO3]"	5650.54	1.18874
363	385.225	9.98322	1	247.12885 [C10H19N2O5]	5161.74	2	-0.00353718	11.963	397.305	9.97968	1	253.16651 [C10H13D6N2O5]	5795.92	0.89
364	385.315	10.0066	2	"247.12885 [C10H19N2O5], 184.06043 [C8H10NO4]"	9900.82	1	-0.0079937	3.0254	391.354	9.99862	3	"253.16651 [C10H13D6N2O5], 235.15594 [C10H11D6N2O4], 184.06043 [C8H10NO4]"	10367	0.955029
365	386.185	6.39032	4	"247.12885 [C10H19N2O5], 229.11828 [C10H17N2O4], 184.06043 [C8H10NO4], 166.04987 [C8H8NO3]"	8693.87	1	-0.00453949	-0.566769	392.223	6.38578	3	"235.15594 [C10H11D6N2O4], 184.06043 [C8H10NO4], 166.04987 [C8H8NO3]"	7418.54	1.17191
366	386.264	8.59138	4	"247.12885 [C10H19N2O5], 229.11828 [C10H17N2O4], 184.06043 [C8H10NO4], 166.04987 [C8H8NO3]"	5061.23	1	-0.00182533	-0.936269	392.302	8.58955	4	"253.16651 [C10H13D6N2O5], 235.15594 [C10H11D6N2O4], 184.06043 [C8H10NO4], 166.04987 [C8H8NO3]"	6319.79	0.800853
367	386.302	8.31448	3	"229.11828 [C10H17N2O4], 184.06043 [C8H10NO4], 166.04987 [C8H8NO3]"	6245.62	1	-0.00838661	-0.935925	392.339	8.30609	4	"253.16651 [C10H13D6N2O5], 235.15594 [C10H11D6N2O4], 184.06043 [C8H10NO4], 166.04987 [C8H8NO3]"	5888.01	1.06074
368	386.326	11.9678	2	"229.11828 [C10H17N2O4], 166.04987 [C8H8NO3]"	7346.46	1	-0.00557136	0.154958	392.364	11.9622	2	"235.15594 [C10H11D6N2O4], 166.04987 [C8H8NO3]"	6618.41	1.11
369	387.285	13.2747	3	"247.12885 [C10H19N2O5], 184.06043 [C8H10NO4], 166.04987 [C8H8NO3]"	8464.61	1	-0.00472546	-2.57066	393.322	13.27	4	"253.16651 [C10H13D6N2O5], 235.15594 [C10H11D6N2O4], 184.06043 [C8H10NO4], 166.04987 [C8H8NO3]"	7082.95	1.19507
370	388.153	8.22859	1	247.12885 [C10H19N2O5]	8656.2	1	-0.0528212	-0.311017	394.191	8.17577	1	253.16651 [C10H13D6N2O5]	8222.83	1.05
371	388.226	12.498	5	"247.12885 [C10H19N2O5], 229.11828 [C10H17N2O4], 202.071 [C8H12NO5], 184.06043 [C8H10NO4], 166.04987 [C8H8NO3]"	10179.8	1	-0.00034713	-0.316286	394.264	12.4977	5	"253.16651 [C10H13D6N2O5], 235.15594 [C10H11D6N2O4], 202.071 [C8H12NO5], 184.06043 [C8H10NO4], 166.04987 [C8H8NO3]"	13134.2	0.775064
372	389.222	7.11233	4	"247.12885 [C10H19N2O5], 229.11828 [C10H17N2O4], 184.06043 [C8H10NO4], 166.04987 [C8H8NO3]"	5422.87	2	0.0481944	10.8812	401.302	7.16053	1	253.16651 [C10H13D6N2O5]	5409.03	1
373	390.209	7.60016	2	"247.12885 [C10H19N2O5], 229.11828 [C10H17N2O4]"	7273.24	1	-0.0249138	8.13407	396.25	7.57525	1	253.16651 [C10H13D6N2O5]	8059.3	0.9
374	391.234	9.43692	5	"247.12885 [C10H19N2O5], 229.11828 [C10H17N2O4], 202.071 [C8H12NO5], 184.06043 [C8H10NO4], 166.04987 [C8H8NO3]"	21949.6	1	-0.00390053	1.03506	397.272	9.43301	5	"253.16651 [C10H13D6N2O5], 235.15594 [C10H11D6N2O4], 202.071 [C8H12NO5], 184.06043 [C8H10NO4], 166.04987 [C8H8NO3]"	21442.5	1.02365
375	391.235	9.32001	4	"247.12885 [C10H19N2O5], 229.11828 [C10H17N2O4], 202.071 [C8H12NO5], 184.06043 [C8H10NO4]"	6149.62	1	-0.00352859	0.111007	397.272	9.31648	3	"253.16651 [C10H13D6N2O5], 235.15594 [C10H11D6N2O4], 202.071 [C8H12NO5]"	5629.52	1.09239
376	391.27	9.91131	3	"229.11828 [C10H17N2O4], 184.06043 [C8H10NO4], 166.04987 [C8H8NO3]"	7878.65	1	-0.0133686	-0.56908	397.308	9.89794	3	"235.15594 [C10H11D6N2O4], 184.06043 [C8H10NO4], 166.04987 [C8H8NO3]"	7436.98	1.05939
377	391.306	11.6681	3	"247.12885 [C10H19N2O5], 229.11828 [C10H17N2O4], 184.06043 [C8H10NO4]"	14207.2	1	-0.0146513	-0.0304522	397.344	11.6535	4	"253.16651 [C10H13D6N2O5], 235.15594 [C10H11D6N2O4], 184.06043 [C8H10NO4], 166.04987 [C8H8NO3]"	12628.5	1.125
378	392.208	10.9574	5	"247.12885 [C10H19N2O5], 229.11828 [C10H17N2O4], 202.071 [C8H12NO5], 184.06043 [C8H10NO4], 166.04987 [C8H8NO3]"	5872.16	1	-0.00825691	9.86426	398.25	10.9492	3	"253.16651 [C10H13D6N2O5], 235.15594 [C10H11D6N2O4], 184.06043 [C8H10NO4]"	7359.26	0.797929
379	392.229	6.56198	4	"247.12885 [C10H19N2O5], 229.11828 [C10H17N2O4], 184.06043 [C8H10NO4], 166.04987 [C8H8NO3]"	6195.11	1	-0.0101142	-1.00586	398.266	6.55186	4	"253.16651 [C10H13D6N2O5], 235.15594 [C10H11D6N2O4], 184.06043 [C8H10NO4], 166.04987 [C8H8NO3]"	6612.5	0.936879
380	392.257	10.9837	4	"247.12885 [C10H19N2O5], 229.11828 [C10H17N2O4], 202.071 [C8H12NO5], 184.06043 [C8H10NO4]"	9994.27	1	-0.00525284	3.0721	398.295	10.9785	4	"253.16651 [C10H13D6N2O5], 235.15594 [C10H11D6N2O4], 202.071 [C8H12NO5], 184.06043 [C8H10NO4]"	8348.08	1.19719
381	392.265	9.25798	4	"247.12885 [C10H19N2O5], 229.11828 [C10H17N2O4], 184.06043 [C8H10NO4], 166.04987 [C8H8NO3]"	24399.8	1	-0.00146198	-1.32186	398.302	9.25651	3	"253.16651 [C10H13D6N2O5], 184.06043 [C8H10NO4], 166.04987 [C8H8NO3]"	31006.5	0.786927
382	393.213	7.44055	4	"247.12885 [C10H19N2O5], 202.071 [C8H12NO5], 184.06043 [C8H10NO4], 166.04987 [C8H8NO3]"	14578.2	1	-0.00325918	2.88916	399.252	7.43729	3	"253.16651 [C10H13D6N2O5], 202.071 [C8H12NO5], 184.06043 [C8H10NO4]"	17016.5	0.856707
383	393.25	8.61527	4	"247.12885 [C10H19N2O5], 229.11828 [C10H17N2O4], 184.06043 [C8H10NO4], 166.04987 [C8H8NO3]"	11968.9	1	-0.0487719	2.107	399.288	8.5665	3	"253.16651 [C10H13D6N2O5], 235.15594 [C10H11D6N2O4], 184.06043 [C8H10NO4]"	12231.7	0.978516
384	393.253	6.41448	5	"247.12885 [C10H19N2O5], 229.11828 [C10H17N2O4], 202.071 [C8H12NO5], 184.06043 [C8H10NO4], 166.04987 [C8H8NO3]"	30007.6	1	-0.00823498	-9.52265	399.286	6.40625	4	"235.15594 [C10H11D6N2O4], 202.071 [C8H12NO5], 184.06043 [C8H10NO4], 166.04987 [C8H8NO3]"	24133.8	1.24339
385	393.285	13.2623	4	"247.12885 [C10H19N2O5], 229.11828 [C10H17N2O4], 184.06043 [C8H10NO4], 166.04987 [C8H8NO3]"	8729.73	1	-0.00750637	-0.738751	399.322	13.2548	3	"235.15594 [C10H11D6N2O4], 184.06043 [C8H10NO4], 166.04987 [C8H8NO3]"	8112.57	1.07607
386	393.285	9.44842	5	"247.12885 [C10H19N2O5], 229.11828 [C10H17N2O4], 202.071 [C8H12NO5], 184.06043 [C8H10NO4], 166.04987 [C8H8NO3]"	12208.4	1	-0.00651836	-1.36105	399.323	9.4419	5	"253.16651 [C10H13D6N2O5], 235.15594 [C10H11D6N2O4], 202.071 [C8H12NO5], 184.06043 [C8H10NO4], 166.04987 [C8H8NO3]"	10694.5	1.14155
387	395.266	8.79156	3	"247.12885 [C10H19N2O5], 184.06043 [C8H10NO4], 166.04987 [C8H8NO3]"	10041.6	1	-0.145853	-0.712927	401.303	8.6457	1	253.16651 [C10H13D6N2O5]	9537.82	1.05
388	396.179	5.20899	4	"247.12885 [C10H19N2O5], 229.11828 [C10H17N2O4], 184.06043 [C8H10NO4], 166.04987 [C8H8NO3]"	6231.77	1	-0.0112667	-2.58617	402.216	5.19772	4	"253.16651 [C10H13D6N2O5], 235.15594 [C10H11D6N2O4], 184.06043 [C8H10NO4], 166.04987 [C8H8NO3]"	6006.14	1.03757
389	396.225	6.97694	3	"247.12885 [C10H19N2O5], 229.11828 [C10H17N2O4], 184.06043 [C8H10NO4]"	6750.74	2	-0.148576	-1.44257	408.3	6.82837	3	"253.16651 [C10H13D6N2O5], 253.16651 [C10H13D6N2O5], 235.15594 [C10H11D6N2O4]"	5679.25	1.18867
390	396.26	4.90607	2	"229.11828 [C10H17N2O4], 184.06043 [C8H10NO4]"	18085.7	1	-0.0062232	-2.79246	402.297	4.89985	2	"235.15594 [C10H11D6N2O4], 184.06043 [C8H10NO4]"	21325	0.848101
391	397.223	10.9617	5	"247.12885 [C10H19N2O5], 229.11828 [C10H17N2O4], 202.071 [C8H12NO5], 184.06043 [C8H10NO4], 166.04987 [C8H8NO3]"	17990.5	1	-0.0031662	-2.04359	403.26	10.9586	5	"253.16651 [C10H13D6N2O5], 235.15594 [C10H11D6N2O4], 202.071 [C8H12NO5], 184.06043 [C8H10NO4], 166.04987 [C8H8NO3]"	20359.1	0.883659
392	397.244	5.78811	4	"247.12885 [C10H19N2O5], 229.11828 [C10H17N2O4], 184.06043 [C8H10NO4], 166.04987 [C8H8NO3]"	11249.9	1	-0.0138125	-8.63393	403.278	5.7743	3	"253.16651 [C10H13D6N2O5], 184.06043 [C8H10NO4], 166.04987 [C8H8NO3]"	11672.7	0.963774
393	397.306	11.2988	2	"229.11828 [C10H17N2O4], 202.071 [C8H12NO5]"	6809.62	1	-0.0125532	1.0832	403.344	11.2862	3	"253.16651 [C10H13D6N2O5], 235.15594 [C10H11D6N2O4], 202.071 [C8H12NO5]"	6312.65	1.07873
394	398.274	6.79467	2	"247.12885 [C10H19N2O5], 166.04987 [C8H8NO3]"	8496.36	1	-0.0046463	-3.03726	404.31	6.79002	2	"253.16651 [C10H13D6N2O5], 166.04987 [C8H8NO3]"	7709.11	1.10212
395	398.336	13.7687	3	"247.12885 [C10H19N2O5], 229.11828 [C10H17N2O4], 166.04987 [C8H8NO3]"	7442.47	1	-0.00602055	-0.572984	404.374	13.7627	3	"235.15594 [C10H11D6N2O4], 184.06043 [C8H10NO4], 166.04987 [C8H8NO3]"	8660.29	0.859379
396	399.296	7.64597	2	"247.12885 [C10H19N2O5], 229.11828 [C10H17N2O4]"	9758.71	1	-0.0112662	-1.39835	405.333	7.6347	3	"253.16651 [C10H13D6N2O5], 235.15594 [C10H11D6N2O4], 235.15594 [C10H11D6N2O4]"	10605.6	0.920145
397	400.28	6.39349	4	"247.12885 [C10H19N2O5], 229.11828 [C10H17N2O4], 184.06043 [C8H10NO4], 166.04987 [C8H8NO3]"	11922.2	1	-0.00295162	1.78678	406.318	6.39053	3	"235.15594 [C10H11D6N2O4], 184.06043 [C8H10NO4], 166.04987 [C8H8NO3]"	10398.8	1.1465
398	400.317	13.2373	4	"247.12885 [C10H19N2O5], 229.11828 [C10H17N2O4], 184.06043 [C8H10NO4], 166.04987 [C8H8NO3]"	11306	1	-0.00599384	-0.838922	406.355	13.2313	3	"235.15594 [C10H11D6N2O4], 184.06043 [C8H10NO4], 166.04987 [C8H8NO3]"	9570.96	1.18128
399	400.318	10.5959	3	"247.12885 [C10H19N2O5], 229.11828 [C10H17N2O4], 184.06043 [C8H10NO4]"	6414.02	1	-0.00594235	0.665428	406.355	10.5899	4	"253.16651 [C10H13D6N2O5], 235.15594 [C10H11D6N2O4], 184.06043 [C8H10NO4], 166.04987 [C8H8NO3]"	5422.27	1.1829
400	400.318	9.62012	3	"247.12885 [C10H19N2O5], 229.11828 [C10H17N2O4], 184.06043 [C8H10NO4]"	9264.86	1	-0.147408	-2.62184	406.355	9.47271	3	"235.15594 [C10H11D6N2O4], 202.071 [C8H12NO5], 166.04987 [C8H8NO3]"	8176.27	1.13314
401	401.174	9.32474	3	"247.12885 [C10H19N2O5], 229.11828 [C10H17N2O4], 166.04987 [C8H8NO3]"	5111.87	1	-0.00646305	0.183934	407.212	9.31828	4	"253.16651 [C10H13D6N2O5], 235.15594 [C10H11D6N2O4], 202.071 [C8H12NO5], 184.06043 [C8H10NO4]"	5253.96	0.972954
402	401.265	11.4194	4	"247.12885 [C10H19N2O5], 229.11828 [C10H17N2O4], 202.071 [C8H12NO5], 184.06043 [C8H10NO4]"	8843.69	1	-0.00227356	0.860294	407.303	11.4171	4	"235.15594 [C10H11D6N2O4], 202.071 [C8H12NO5], 184.06043 [C8H10NO4], 166.04987 [C8H8NO3]"	9562.59	0.924821
403	401.265	11.323	3	"247.12885 [C10H19N2O5], 229.11828 [C10H17N2O4], 202.071 [C8H12NO5]"	8157.63	1	0.163425	-5.23787	407.301	11.4865	5	"253.16651 [C10H13D6N2O5], 235.15594 [C10H11D6N2O4], 202.071 [C8H12NO5], 184.06043 [C8H10NO4], 166.04987 [C8H8NO3]"	8311.48	0.98149
404	402.243	11.8327	3	"247.12885 [C10H19N2O5], 229.11828 [C10H17N2O4], 184.06043 [C8H10NO4]"	5912.94	1	-0.0100412	-2.42431	408.28	11.8227	4	"253.16651 [C10H13D6N2O5], 235.15594 [C10H11D6N2O4], 184.06043 [C8H10NO4], 166.04987 [C8H8NO3]"	5479.73	1.07906
405	402.296	7.48064	5	"247.12885 [C10H19N2O5], 229.11828 [C10H17N2O4], 202.071 [C8H12NO5], 184.06043 [C8H10NO4], 166.04987 [C8H8NO3]"	5568.21	1	-0.00956154	0.377877	408.334	7.47108	5	"253.16651 [C10H13D6N2O5], 235.15594 [C10H11D6N2O4], 202.071 [C8H12NO5], 184.06043 [C8H10NO4], 166.04987 [C8H8NO3]"	5851.59	0.951572
406	403.163	11.2325	5	"247.12885 [C10H19N2O5], 229.11828 [C10H17N2O4], 202.071 [C8H12NO5], 184.06043 [C8H10NO4], 166.04987 [C8H8NO3]"	45170.8	1	-0.00756264	-0.0413	409.201	11.2249	5	"253.16651 [C10H13D6N2O5], 235.15594 [C10H11D6N2O4], 202.071 [C8H12NO5], 184.06043 [C8H10NO4], 166.04987 [C8H8NO3]"	35860.9	1.25961
407	403.163	11.0658	5	"247.12885 [C10H19N2O5], 229.11828 [C10H17N2O4], 202.071 [C8H12NO5], 184.06043 [C8H10NO4], 166.04987 [C8H8NO3]"	7407.78	1	-0.00805282	-0.0549852	409.201	11.0577	5	"253.16651 [C10H13D6N2O5], 235.15594 [C10H11D6N2O4], 202.071 [C8H12NO5], 184.06043 [C8H10NO4], 166.04987 [C8H8NO3]"	7331.21	1.01044
408	403.164	6.33291	3	"229.11828 [C10H17N2O4], 184.06043 [C8H10NO4], 166.04987 [C8H8NO3]"	18230.6	1	-0.00360489	7.9616	409.205	6.32931	4	"253.16651 [C10H13D6N2O5], 235.15594 [C10H11D6N2O4], 184.06043 [C8H10NO4], 166.04987 [C8H8NO3]"	19616.3	0.92936
409	403.186	9.59697	3	"247.12885 [C10H19N2O5], 229.11828 [C10H17N2O4], 184.06043 [C8H10NO4]"	6339.91	2	-0.00934982	2.0298	415.263	9.58762	3	"253.16651 [C10H13D6N2O5], 184.06043 [C8H10NO4], 166.04987 [C8H8NO3]"	5805.44	1.09206
410	403.243	9.4428	5	"247.12885 [C10H19N2O5], 229.11828 [C10H17N2O4], 202.071 [C8H12NO5], 184.06043 [C8H10NO4], 166.04987 [C8H8NO3]"	5012.2	2	0.0157833	-9.18283	415.315	9.45858	5	"253.16651 [C10H13D6N2O5], 235.15594 [C10H11D6N2O4], 202.071 [C8H12NO5], 184.06043 [C8H10NO4], 166.04987 [C8H8NO3]"	10405.4	0.481691
411	403.246	9.4383	5	"247.12885 [C10H19N2O5], 229.11828 [C10H17N2O4], 202.071 [C8H12NO5], 184.06043 [C8H10NO4], 166.04987 [C8H8NO3]"	7952.74	1	-0.00464344	-3.55279	409.282	9.43365	5	"253.16651 [C10H13D6N2O5], 235.15594 [C10H11D6N2O4], 202.071 [C8H12NO5], 184.06043 [C8H10NO4], 166.04987 [C8H8NO3]"	7972.1	0.997572
412	403.28	12.4625	5	"247.12885 [C10H19N2O5], 229.11828 [C10H17N2O4], 202.071 [C8H12NO5], 184.06043 [C8H10NO4], 166.04987 [C8H8NO3]"	131204	1	-0.00368881	-0.156846	409.317	12.4588	5	"253.16651 [C10H13D6N2O5], 235.15594 [C10H11D6N2O4], 202.071 [C8H12NO5], 184.06043 [C8H10NO4], 166.04987 [C8H8NO3]"	131477	0.99792
413	403.281	13.0229	4	"247.12885 [C10H19N2O5], 229.11828 [C10H17N2O4], 184.06043 [C8H10NO4], 166.04987 [C8H8NO3]"	15710.7	1	-0.00664043	-0.625674	409.318	13.0163	3	"253.16651 [C10H13D6N2O5], 184.06043 [C8H10NO4], 166.04987 [C8H8NO3]"	11870.5	1.3235
414	404.222	6.14596	3	"247.12885 [C10H19N2O5], 202.071 [C8H12NO5], 166.04987 [C8H8NO3]"	5010.25	1	0.194147	-2.81188	410.258	6.3401	1	253.16651 [C10H13D6N2O5]	5749.19	0.87
415	406.243	7.00403	3	"247.12885 [C10H19N2O5], 229.11828 [C10H17N2O4], 166.04987 [C8H8NO3]"	16093.2	1	-0.0116982	0.317987	412.28	6.99233	3	"235.15594 [C10H11D6N2O4], 184.06043 [C8H10NO4], 166.04987 [C8H8NO3]"	14124.2	1.13941
416	406.266	11.8291	5	"247.12885 [C10H19N2O5], 229.11828 [C10H17N2O4], 202.071 [C8H12NO5], 184.06043 [C8H10NO4], 166.04987 [C8H8NO3]"	5111.74	1	-0.0104742	6.2694	412.307	11.8186	2	"253.16651 [C10H13D6N2O5], 235.15594 [C10H11D6N2O4]"	5009.6	1.02039
417	407.241	7.61319	2	"247.12885 [C10H19N2O5], 229.11828 [C10H17N2O4]"	7160.16	1	-0.112023	-6.49126	413.276	7.50117	4	"235.15594 [C10H11D6N2O4], 202.071 [C8H12NO5], 184.06043 [C8H10NO4], 166.04987 [C8H8NO3]"	7464.93	0.959173
418	407.29	13.7789	2	"247.12885 [C10H19N2O5], 229.11828 [C10H17N2O4]"	20507.9	1	-0.00597572	-1.95704	413.327	13.7729	2	"253.16651 [C10H13D6N2O5], 184.06043 [C8H10NO4]"	20848	0.983689
419	408.258	6.78228	2	"247.12885 [C10H19N2O5], 166.04987 [C8H8NO3]"	6587.13	2	0.087687	-4.40198	420.332	6.86997	2	"253.16651 [C10H13D6N2O5], 235.15594 [C10H11D6N2O4]"	5395.21	1.22092
420	409.143	11.3505	2	"247.12885 [C10H19N2O5], 229.11828 [C10H17N2O4]"	10684.8	2	-0.151825	0.275629	421.219	11.1987	5	"253.16651 [C10H13D6N2O5], 235.15594 [C10H11D6N2O4], 202.071 [C8H12NO5], 184.06043 [C8H10NO4], 166.04987 [C8H8NO3]"	8215.32	1.30059
421	409.28	9.41964	4	"247.12885 [C10H19N2O5], 229.11828 [C10H17N2O4], 184.06043 [C8H10NO4], 166.04987 [C8H8NO3]"	7021.2	1	0.0389385	-7.05219	415.315	9.45858	5	"253.16651 [C10H13D6N2O5], 235.15594 [C10H11D6N2O4], 202.071 [C8H12NO5], 184.06043 [C8H10NO4], 166.04987 [C8H8NO3]"	10405.4	0.674764
422	409.281	9.13664	2	"247.12885 [C10H19N2O5], 229.11828 [C10H17N2O4]"	5646.99	2	-0.0602398	-2.53894	421.355	9.0764	2	"253.16651 [C10H13D6N2O5], 235.15594 [C10H11D6N2O4]"	6676.81	0.845762
423	410.193	5.78627	4	"247.12885 [C10H19N2O5], 229.11828 [C10H17N2O4], 184.06043 [C8H10NO4], 166.04987 [C8H8NO3]"	20447	1	-0.00811005	-0.763519	416.23	5.77816	3	"253.16651 [C10H13D6N2O5], 184.06043 [C8H10NO4], 166.04987 [C8H8NO3]"	20512.2	0.99682
424	410.275	8.03925	2	"247.12885 [C10H19N2O5], 229.11828 [C10H17N2O4]"	13609.3	1	-0.00208664	1.78976	416.313	8.03716	1	253.16651 [C10H13D6N2O5]	12984.2	1.05
425	410.284	13.8199	1	247.12885 [C10H19N2O5]	7977.07	1	-0.0128822	-0.757828	416.321	13.807	1	253.16651 [C10H13D6N2O5]	7005.04	1.14
426	411.215	9.47741	3	"247.12885 [C10H19N2O5], 202.071 [C8H12NO5], 184.06043 [C8H10NO4]"	6354.51	1	-0.080821	11.244	417.258	9.39659	1	253.16651 [C10H13D6N2O5]	6144.57	1.03
427	412.201	7.48174	5	"247.12885 [C10H19N2O5], 229.11828 [C10H17N2O4], 202.071 [C8H12NO5], 184.06043 [C8H10NO4], 166.04987 [C8H8NO3]"	6003.51	2	-0.0454912	-4.41694	424.274	7.43625	4	"253.16651 [C10H13D6N2O5], 202.071 [C8H12NO5], 184.06043 [C8H10NO4], 166.04987 [C8H8NO3]"	5493.57	1.09282
428	412.26	12.1928	2	"247.12885 [C10H19N2O5], 184.06043 [C8H10NO4]"	6250.68	1	0.00051785	2.02607	418.298	12.1934	2	"253.16651 [C10H13D6N2O5], 184.06043 [C8H10NO4]"	6859.05	0.911304
429	412.289	7.63923	2	"229.11828 [C10H17N2O4], 184.06043 [C8H10NO4]"	5414.73	1	-0.0398154	0.332993	418.327	7.59941	3	"253.16651 [C10H13D6N2O5], 235.15594 [C10H11D6N2O4], 235.15594 [C10H11D6N2O4]"	5480.28	0.98804
430	412.295	9.46235	4	"247.12885 [C10H19N2O5], 202.071 [C8H12NO5], 184.06043 [C8H10NO4], 166.04987 [C8H8NO3]"	6482.52	1	-0.0367165	-1.19642	418.332	9.42563	4	"253.16651 [C10H13D6N2O5], 202.071 [C8H12NO5], 184.06043 [C8H10NO4], 166.04987 [C8H8NO3]"	5687.38	1.13981
431	413.191	4.37973	3	"229.11828 [C10H17N2O4], 184.06043 [C8H10NO4], 166.04987 [C8H8NO3]"	6425.06	1	-0.00511742	0.190111	419.229	4.37461	4	"253.16651 [C10H13D6N2O5], 235.15594 [C10H11D6N2O4], 184.06043 [C8H10NO4], 166.04987 [C8H8NO3]"	7136.31	0.900333
432	413.228	11.3279	3	"247.12885 [C10H19N2O5], 229.11828 [C10H17N2O4], 202.071 [C8H12NO5]"	9073.26	1	-0.0124264	-0.167674	419.266	11.3155	3	"253.16651 [C10H13D6N2O5], 235.15594 [C10H11D6N2O4], 202.071 [C8H12NO5]"	8139.62	1.1147
433	413.23	9.8754	4	"247.12885 [C10H19N2O5], 229.11828 [C10H17N2O4], 184.06043 [C8H10NO4], 166.04987 [C8H8NO3]"	14698.3	1	-0.00387001	-3.14263	419.266	9.87153	4	"253.16651 [C10H13D6N2O5], 235.15594 [C10H11D6N2O4], 184.06043 [C8H10NO4], 166.04987 [C8H8NO3]"	11976.6	1.22725
434	413.31	9.08483	2	"247.12885 [C10H19N2O5], 229.11828 [C10H17N2O4]"	5873.05	1	-0.177832	1.86861	419.349	8.90699	1	253.16651 [C10H13D6N2O5]	5230.18	1.12
435	414.305	7.99445	2	"247.12885 [C10H19N2O5], 229.11828 [C10H17N2O4]"	6040.68	1	0.0041647	4.36549	420.344	7.99861	1	253.16651 [C10H13D6N2O5]	6446.03	0.94
436	414.308	9.26418	4	"247.12885 [C10H19N2O5], 229.11828 [C10H17N2O4], 184.06043 [C8H10NO4], 166.04987 [C8H8NO3]"	6104.32	1	0.00542355	-4.93737	420.343	9.26961	3	"253.16651 [C10H13D6N2O5], 184.06043 [C8H10NO4], 166.04987 [C8H8NO3]"	7275.44	0.839031
437	415.319	9.13063	2	"247.12885 [C10H19N2O5], 229.11828 [C10H17N2O4]"	5498.46	1	-0.0542297	-1.95488	421.355	9.0764	2	"253.16651 [C10H13D6N2O5], 235.15594 [C10H11D6N2O4]"	6676.81	0.823517
438	416.16	6.97598	3	"247.12885 [C10H19N2O5], 229.11828 [C10H17N2O4], 184.06043 [C8H10NO4]"	5452.94	3	0.199111	6.7126	434.276	7.17509	1	253.16651 [C10H13D6N2O5]	6743.32	0.81
439	417.258	9.66853	5	"247.12885 [C10H19N2O5], 229.11828 [C10H17N2O4], 202.071 [C8H12NO5], 184.06043 [C8H10NO4], 166.04987 [C8H8NO3]"	5509.26	1	0.00605392	2.96199	423.297	9.67458	5	"253.16651 [C10H13D6N2O5], 235.15594 [C10H11D6N2O4], 202.071 [C8H12NO5], 184.06043 [C8H10NO4], 166.04987 [C8H8NO3]"	5695.74	0.967259
440	417.259	7.60385	2	"229.11828 [C10H17N2O4], 184.06043 [C8H10NO4]"	7733.5	1	-0.0133939	0.054808	423.296	7.59045	3	"253.16651 [C10H13D6N2O5], 235.15594 [C10H11D6N2O4], 235.15594 [C10H11D6N2O4]"	7785.31	0.993345
441	417.26	13.2577	4	"247.12885 [C10H19N2O5], 229.11828 [C10H17N2O4], 184.06043 [C8H10NO4], 166.04987 [C8H8NO3]"	14401.3	1	-0.00647926	-3.78576	423.296	13.2512	3	"235.15594 [C10H11D6N2O4], 184.06043 [C8H10NO4], 166.04987 [C8H8NO3]"	11271.1	1.27771
442	417.26	7.47492	4	"229.11828 [C10H17N2O4], 202.071 [C8H12NO5], 184.06043 [C8H10NO4], 166.04987 [C8H8NO3]"	6064.41	1	-0.0187497	-3.96955	423.296	7.45617	5	"253.16651 [C10H13D6N2O5], 235.15594 [C10H11D6N2O4], 202.071 [C8H12NO5], 184.06043 [C8H10NO4], 166.04987 [C8H8NO3]"	5190.47	1.16837
443	417.26	9.50259	5	"247.12885 [C10H19N2O5], 229.11828 [C10H17N2O4], 202.071 [C8H12NO5], 184.06043 [C8H10NO4], 166.04987 [C8H8NO3]"	21971.5	1	-0.00570107	0.956302	423.298	9.49689	5	"253.16651 [C10H13D6N2O5], 235.15594 [C10H11D6N2O4], 202.071 [C8H12NO5], 184.06043 [C8H10NO4], 166.04987 [C8H8NO3]"	21870.8	1.0046
444	417.26	13.7321	3	"229.11828 [C10H17N2O4], 184.06043 [C8H10NO4], 166.04987 [C8H8NO3]"	7390.17	2	-0.0273628	-7.03972	429.332	13.7047	2	"235.15594 [C10H11D6N2O4], 166.04987 [C8H8NO3]"	6732.08	1.09775
445	417.26	13.7321	3	"229.11828 [C10H17N2O4], 184.06043 [C8H10NO4], 166.04987 [C8H8NO3]"	7390.17	1	-0.00280285	-0.819046	423.297	13.7293	4	"253.16651 [C10H13D6N2O5], 235.15594 [C10H11D6N2O4], 184.06043 [C8H10NO4], 166.04987 [C8H8NO3]"	7764.51	0.951788
446	417.273	6.96144	2	"247.12885 [C10H19N2O5], 184.06043 [C8H10NO4]"	5749.91	2	-0.14751	-5.95158	429.346	6.81393	3	"253.16651 [C10H13D6N2O5], 235.15594 [C10H11D6N2O4], 166.04987 [C8H8NO3]"	6578.4	0.87406
447	417.297	12.35	4	"247.12885 [C10H19N2O5], 202.071 [C8H12NO5], 184.06043 [C8H10NO4], 166.04987 [C8H8NO3]"	41582.8	1	-0.00183963	-2.38866	423.333	12.3481	5	"253.16651 [C10H13D6N2O5], 235.15594 [C10H11D6N2O4], 202.071 [C8H12NO5], 184.06043 [C8H10NO4], 166.04987 [C8H8NO3]"	44649.1	0.931325
448	419.23	8.92039	1	247.12885 [C10H19N2O5]	5546.8	1	0.0017395	-2.5464	425.267	8.92213	1	253.16651 [C10H13D6N2O5]	6730.69	0.82
449	419.275	7.15688	5	"247.12885 [C10H19N2O5], 229.11828 [C10H17N2O4], 202.071 [C8H12NO5], 184.06043 [C8H10NO4], 166.04987 [C8H8NO3]"	17073.9	3	-0.17217	-3.68003	437.386	6.98471	3	"235.15594 [C10H11D6N2O4], 184.06043 [C8H10NO4], 166.04987 [C8H8NO3]"	18658.9	0.915049
450	420.261	6.59256	3	"247.12885 [C10H19N2O5], 202.071 [C8H12NO5], 166.04987 [C8H8NO3]"	11290.7	1	-0.00367546	-0.672768	426.298	6.58888	2	"253.16651 [C10H13D6N2O5], 202.071 [C8H12NO5]"	10028.1	1.12591
451	421.218	5.02055	3	"247.12885 [C10H19N2O5], 229.11828 [C10H17N2O4], 184.06043 [C8H10NO4]"	12497	1	-0.0136867	0.295608	427.256	5.00686	2	"235.15594 [C10H11D6N2O4], 184.06043 [C8H10NO4]"	12774.8	0.97825
452	421.219	4.75009	4	"247.12885 [C10H19N2O5], 229.11828 [C10H17N2O4], 184.06043 [C8H10NO4], 166.04987 [C8H8NO3]"	5078.02	1	-0.0126081	-0.599406	427.256	4.73749	4	"253.16651 [C10H13D6N2O5], 235.15594 [C10H11D6N2O4], 184.06043 [C8H10NO4], 166.04987 [C8H8NO3]"	5477.99	0.926985
453	422.192	8.03536	5	"247.12885 [C10H19N2O5], 229.11828 [C10H17N2O4], 202.071 [C8H12NO5], 184.06043 [C8H10NO4], 166.04987 [C8H8NO3]"	16921.3	1	-0.00522232	0.681877	428.23	8.03013	5	"253.16651 [C10H13D6N2O5], 235.15594 [C10H11D6N2O4], 202.071 [C8H12NO5], 184.06043 [C8H10NO4], 166.04987 [C8H8NO3]"	16759.1	1.00968
454	422.193	8.29936	3	"229.11828 [C10H17N2O4], 184.06043 [C8H10NO4], 166.04987 [C8H8NO3]"	32344.3	1	-0.00763988	-3.24638	428.229	8.29172	4	"253.16651 [C10H13D6N2O5], 235.15594 [C10H11D6N2O4], 184.06043 [C8H10NO4], 166.04987 [C8H8NO3]"	29956	1.07973
455	422.193	8.40218	5	"247.12885 [C10H19N2O5], 229.11828 [C10H17N2O4], 202.071 [C8H12NO5], 184.06043 [C8H10NO4], 166.04987 [C8H8NO3]"	17095.5	1	-0.00229931	-3.83625	428.229	8.39988	5	"253.16651 [C10H13D6N2O5], 235.15594 [C10H11D6N2O4], 202.071 [C8H12NO5], 184.06043 [C8H10NO4], 166.04987 [C8H8NO3]"	16438.5	1.03997
456	422.197	7.12607	5	"247.12885 [C10H19N2O5], 229.11828 [C10H17N2O4], 202.071 [C8H12NO5], 184.06043 [C8H10NO4], 166.04987 [C8H8NO3]"	6468.6	2	0.0516057	8.74751	434.276	7.17768	1	253.16651 [C10H13D6N2O5]	6540.35	0.99
457	422.23	6.1562	2	"247.12885 [C10H19N2O5], 166.04987 [C8H8NO3]"	5857.67	1	0.173716	14.9056	428.274	6.32992	1	253.16651 [C10H13D6N2O5]	7109.21	0.82
458	422.264	9.47434	4	"247.12885 [C10H19N2O5], 202.071 [C8H12NO5], 184.06043 [C8H10NO4], 166.04987 [C8H8NO3]"	9613.36	1	-0.00664139	5.19074	428.304	9.4677	5	"253.16651 [C10H13D6N2O5], 235.15594 [C10H11D6N2O4], 202.071 [C8H12NO5], 184.06043 [C8H10NO4], 166.04987 [C8H8NO3]"	11171.1	0.86056
459	423.286	12.4714	5	"247.12885 [C10H19N2O5], 229.11828 [C10H17N2O4], 202.071 [C8H12NO5], 184.06043 [C8H10NO4], 166.04987 [C8H8NO3]"	6043.49	1	-0.00845527	-0.691553	429.323	12.4629	5	"253.16651 [C10H13D6N2O5], 235.15594 [C10H11D6N2O4], 202.071 [C8H12NO5], 184.06043 [C8H10NO4], 166.04987 [C8H8NO3]"	6084.51	0.993257
460	423.297	13.7293	3	"229.11828 [C10H17N2O4], 184.06043 [C8H10NO4], 166.04987 [C8H8NO3]"	7764.51	1	-0.0219154	-4.07328	429.333	13.7074	3	"253.16651 [C10H13D6N2O5], 235.15594 [C10H11D6N2O4], 184.06043 [C8H10NO4]"	6403.16	1.21261
461	425.263	12.5157	5	"247.12885 [C10H19N2O5], 229.11828 [C10H17N2O4], 202.071 [C8H12NO5], 184.06043 [C8H10NO4], 166.04987 [C8H8NO3]"	6009.03	1	0.00236607	-1.7635	431.3	12.5181	5	"253.16651 [C10H13D6N2O5], 235.15594 [C10H11D6N2O4], 202.071 [C8H12NO5], 184.06043 [C8H10NO4], 166.04987 [C8H8NO3]"	6285.41	0.956029
462	425.265	12.6935	5	"247.12885 [C10H19N2O5], 229.11828 [C10H17N2O4], 202.071 [C8H12NO5], 184.06043 [C8H10NO4], 166.04987 [C8H8NO3]"	64292.9	1	-0.0021553	-0.294457	431.302	12.6913	5	"253.16651 [C10H13D6N2O5], 235.15594 [C10H11D6N2O4], 202.071 [C8H12NO5], 184.06043 [C8H10NO4], 166.04987 [C8H8NO3]"	65635.6	0.979544
463	426.308	10.7503	2	"247.12885 [C10H19N2O5], 229.11828 [C10H17N2O4]"	9695.19	1	-0.00025463	0.259284	432.345	10.75	1	253.16651 [C10H13D6N2O5]	8569.58	1.13
464	426.332	11.9828	4	"247.12885 [C10H19N2O5], 229.11828 [C10H17N2O4], 184.06043 [C8H10NO4], 166.04987 [C8H8NO3]"	7022.19	1	-0.00621605	-0.684831	432.369	11.9766	3	"235.15594 [C10H11D6N2O4], 184.06043 [C8H10NO4], 166.04987 [C8H8NO3]"	6350.25	1.10581
465	427.243	11.4626	5	"247.12885 [C10H19N2O5], 229.11828 [C10H17N2O4], 202.071 [C8H12NO5], 184.06043 [C8H10NO4], 166.04987 [C8H8NO3]"	30107.2	1	-0.00534725	0.197562	433.281	11.4572	5	"253.16651 [C10H13D6N2O5], 235.15594 [C10H11D6N2O4], 202.071 [C8H12NO5], 184.06043 [C8H10NO4], 166.04987 [C8H8NO3]"	25534.2	1.17909
466	427.29	8.55102	2	"247.12885 [C10H19N2O5], 229.11828 [C10H17N2O4]"	5757.64	1	0.0824099	6.53801	433.33	8.63343	3	"253.16651 [C10H13D6N2O5], 184.06043 [C8H10NO4], 166.04987 [C8H8NO3]"	5422.03	1.0619
467	429.24	9.26861	4	"247.12885 [C10H19N2O5], 229.11828 [C10H17N2O4], 184.06043 [C8H10NO4], 166.04987 [C8H8NO3]"	12054	2	-0.0194664	3.42136	441.317	9.24914	3	"253.16651 [C10H13D6N2O5], 184.06043 [C8H10NO4], 166.04987 [C8H8NO3]"	9953.78	1.211
468	430.328	10.0132	2	"247.12885 [C10H19N2O5], 184.06043 [C8H10NO4]"	8300.6	1	-0.00528621	-1.78887	436.365	10.0079	3	"253.16651 [C10H13D6N2O5], 235.15594 [C10H11D6N2O4], 184.06043 [C8H10NO4]"	7315.68	1.13463
469	431.275	9.47209	5	"247.12885 [C10H19N2O5], 229.11828 [C10H17N2O4], 202.071 [C8H12NO5], 184.06043 [C8H10NO4], 166.04987 [C8H8NO3]"	7562.49	1	-0.00346374	-2.00383	437.312	9.46863	5	"253.16651 [C10H13D6N2O5], 235.15594 [C10H11D6N2O4], 202.071 [C8H12NO5], 184.06043 [C8H10NO4], 166.04987 [C8H8NO3]"	7264.92	1.04096
470	432.26	10.5888	3	"247.12885 [C10H19N2O5], 229.11828 [C10H17N2O4], 184.06043 [C8H10NO4]"	7527.23	1	0.00764084	-5.1465	438.296	10.5964	4	"253.16651 [C10H13D6N2O5], 235.15594 [C10H11D6N2O4], 184.06043 [C8H10NO4], 166.04987 [C8H8NO3]"	6234.65	1.20732
471	433.218	5.51039	4	"247.12885 [C10H19N2O5], 229.11828 [C10H17N2O4], 184.06043 [C8H10NO4], 166.04987 [C8H8NO3]"	6232.18	1	-0.0041604	1.0281	439.256	5.50623	3	"235.15594 [C10H11D6N2O4], 184.06043 [C8H10NO4], 166.04987 [C8H8NO3]"	6133.57	1.01608
472	433.245	7.02615	2	"229.11828 [C10H17N2O4], 166.04987 [C8H8NO3]"	24725.2	1	-0.010097	-3.03495	439.281	7.01606	2	"235.15594 [C10H11D6N2O4], 166.04987 [C8H8NO3]"	19279.3	1.28247
473	433.254	9.448	5	"247.12885 [C10H19N2O5], 229.11828 [C10H17N2O4], 202.071 [C8H12NO5], 184.06043 [C8H10NO4], 166.04987 [C8H8NO3]"	15710.3	1	-0.00505161	0.10221	439.292	9.44295	5	"253.16651 [C10H13D6N2O5], 235.15594 [C10H11D6N2O4], 202.071 [C8H12NO5], 184.06043 [C8H10NO4], 166.04987 [C8H8NO3]"	20177.5	0.778603
474	433.255	6.68233	3	"247.12885 [C10H19N2O5], 229.11828 [C10H17N2O4], 184.06043 [C8H10NO4]"	9501.23	1	-0.00756979	-3.01507	439.291	6.67476	2	"235.15594 [C10H11D6N2O4], 184.06043 [C8H10NO4]"	9736.05	0.975881
475	434.311	10.9688	5	"247.12885 [C10H19N2O5], 229.11828 [C10H17N2O4], 202.071 [C8H12NO5], 184.06043 [C8H10NO4], 166.04987 [C8H8NO3]"	8013.31	1	-0.00538159	-1.96072	440.348	10.9634	5	"253.16651 [C10H13D6N2O5], 235.15594 [C10H11D6N2O4], 202.071 [C8H12NO5], 184.06043 [C8H10NO4], 166.04987 [C8H8NO3]"	8415.26	0.952234
476	436.235	11.2462	5	"247.12885 [C10H19N2O5], 229.11828 [C10H17N2O4], 202.071 [C8H12NO5], 184.06043 [C8H10NO4], 166.04987 [C8H8NO3]"	72623.9	1	-0.0045414	-1.22481	442.272	11.2417	5	"253.16651 [C10H13D6N2O5], 235.15594 [C10H11D6N2O4], 202.071 [C8H12NO5], 184.06043 [C8H10NO4], 166.04987 [C8H8NO3]"	65961.9	1.101
477	436.252	7.46336	5	"247.12885 [C10H19N2O5], 229.11828 [C10H17N2O4], 202.071 [C8H12NO5], 184.06043 [C8H10NO4], 166.04987 [C8H8NO3]"	5838.08	1	0.00652695	8.8546	442.294	7.46989	5	"253.16651 [C10H13D6N2O5], 235.15594 [C10H11D6N2O4], 202.071 [C8H12NO5], 184.06043 [C8H10NO4], 166.04987 [C8H8NO3]"	5370.74	1.08702
478	436.255	5.42534	3	"229.11828 [C10H17N2O4], 184.06043 [C8H10NO4], 166.04987 [C8H8NO3]"	17961.2	1	-0.00700903	-8.2226	442.289	5.41833	3	"235.15594 [C10H11D6N2O4], 184.06043 [C8H10NO4], 166.04987 [C8H8NO3]"	14893.9	1.20594
479	437.203	8.32026	3	"229.11828 [C10H17N2O4], 184.06043 [C8H10NO4], 166.04987 [C8H8NO3]"	6114.43	2	-0.0570259	-3.27659	449.277	8.26323	4	"253.16651 [C10H13D6N2O5], 235.15594 [C10H11D6N2O4], 184.06043 [C8H10NO4], 166.04987 [C8H8NO3]"	5566.31	1.09847
480	437.311	10.7811	2	"247.12885 [C10H19N2O5], 229.11828 [C10H17N2O4]"	6116.35	1	0.00415421	4.81382	443.351	10.7853	2	"253.16651 [C10H13D6N2O5], 235.15594 [C10H11D6N2O4]"	6669.36	0.917082
481	438.235	6.38529	2	"247.12885 [C10H19N2O5], 229.11828 [C10H17N2O4]"	5019.02	1	-0.0267115	4.08466	444.274	6.35857	2	"253.16651 [C10H13D6N2O5], 235.15594 [C10H11D6N2O4]"	5513	0.910398
482	441.187	5.85301	4	"247.12885 [C10H19N2O5], 229.11828 [C10H17N2O4], 184.06043 [C8H10NO4], 166.04987 [C8H8NO3]"	6898.71	1	-0.00471163	-1.86774	447.224	5.8483	3	"253.16651 [C10H13D6N2O5], 235.15594 [C10H11D6N2O4], 166.04987 [C8H8NO3]"	8180.33	0.843329
483	441.234	12.4648	5	"247.12885 [C10H19N2O5], 229.11828 [C10H17N2O4], 202.071 [C8H12NO5], 184.06043 [C8H10NO4], 166.04987 [C8H8NO3]"	5667.99	1	-0.0049324	3.16631	447.273	12.4598	5	"253.16651 [C10H13D6N2O5], 235.15594 [C10H11D6N2O4], 202.071 [C8H12NO5], 184.06043 [C8H10NO4], 166.04987 [C8H8NO3]"	5595.24	1.013
484	441.259	8.76519	4	"247.12885 [C10H19N2O5], 229.11828 [C10H17N2O4], 184.06043 [C8H10NO4], 166.04987 [C8H8NO3]"	10805.9	1	-0.00605202	0.958647	447.297	8.75914	5	"253.16651 [C10H13D6N2O5], 235.15594 [C10H11D6N2O4], 202.071 [C8H12NO5], 184.06043 [C8H10NO4], 166.04987 [C8H8NO3]"	11175.6	0.966921
485	441.26	8.56288	5	"247.12885 [C10H19N2O5], 229.11828 [C10H17N2O4], 202.071 [C8H12NO5], 184.06043 [C8H10NO4], 166.04987 [C8H8NO3]"	9696.32	1	-0.00248432	-1.7286	447.297	8.5604	5	"253.16651 [C10H13D6N2O5], 235.15594 [C10H11D6N2O4], 202.071 [C8H12NO5], 184.06043 [C8H10NO4], 166.04987 [C8H8NO3]"	9702.71	0.99934
486	441.275	5.79187	4	"247.12885 [C10H19N2O5], 229.11828 [C10H17N2O4], 184.06043 [C8H10NO4], 166.04987 [C8H8NO3]"	6243.08	1	-0.0142989	3.83512	447.315	5.77757	3	"253.16651 [C10H13D6N2O5], 184.06043 [C8H10NO4], 166.04987 [C8H8NO3]"	7580.73	0.823546
487	442.141	7.0306	2	"229.11828 [C10H17N2O4], 166.04987 [C8H8NO3]"	6467.32	1	-0.0112953	9.16197	448.183	7.01931	2	"235.15594 [C10H11D6N2O4], 166.04987 [C8H8NO3]"	5383.52	1.20132
488	443.166	4.78935	4	"247.12885 [C10H19N2O5], 229.11828 [C10H17N2O4], 184.06043 [C8H10NO4], 166.04987 [C8H8NO3]"	21717.8	2	0.172678	-2.93053	455.24	4.96203	2	"235.15594 [C10H11D6N2O4], 184.06043 [C8H10NO4]"	25088.4	0.865651
489	443.32	7.45586	5	"247.12885 [C10H19N2O5], 229.11828 [C10H17N2O4], 202.071 [C8H12NO5], 184.06043 [C8H10NO4], 166.04987 [C8H8NO3]"	7751.21	1	-0.01368	6.14255	449.36	7.44218	6	"253.16651 [C10H13D6N2O5], 235.15594 [C10H11D6N2O4], 202.071 [C8H12NO5], 184.06043 [C8H10NO4], 184.06043 [C8H10NO4], 166.04987 [C"	8531.89	0.908499
490	444.26	8.26953	5	"247.12885 [C10H19N2O5], 247.12885 [C10H19N2O5], 229.11828 [C10H17N2O4], 184.06043 [C8H10NO4], 166.04987 [C8H8NO3]"	8491.24	1	-0.00917721	-8.75021	450.294	8.26036	4	"253.16651 [C10H13D6N2O5], 235.15594 [C10H11D6N2O4], 184.06043 [C8H10NO4], 166.04987 [C8H8NO3]"	11732.4	0.723742
491	444.342	9.87584	4	"247.12885 [C10H19N2O5], 229.11828 [C10H17N2O4], 184.06043 [C8H10NO4], 166.04987 [C8H8NO3]"	7604.48	1	-0.00508308	1.58289	450.381	9.87075	4	"253.16651 [C10H13D6N2O5], 235.15594 [C10H11D6N2O4], 184.06043 [C8H10NO4], 166.04987 [C8H8NO3]"	7287.29	1.04353
492	445.379	13.6443	4	"247.12885 [C10H19N2O5], 229.11828 [C10H17N2O4], 184.06043 [C8H10NO4], 166.04987 [C8H8NO3]"	5339.25	1	-0.0080862	-1.3389	451.416	13.6362	4	"253.16651 [C10H13D6N2O5], 235.15594 [C10H11D6N2O4], 184.06043 [C8H10NO4], 166.04987 [C8H8NO3]"	5097.42	1.04744
493	446.207	6.39255	4	"247.12885 [C10H19N2O5], 229.11828 [C10H17N2O4], 184.06043 [C8H10NO4], 166.04987 [C8H8NO3]"	6137.83	1	0.00243187	4.61321	452.247	6.39498	3	"235.15594 [C10H11D6N2O4], 184.06043 [C8H10NO4], 166.04987 [C8H8NO3]"	7025.69	0.873626
494	446.24	8.70588	3	"247.12885 [C10H19N2O5], 229.11828 [C10H17N2O4], 184.06043 [C8H10NO4]"	5654.41	1	-0.00301552	-0.151898	452.277	8.70286	1	253.16651 [C10H13D6N2O5]	5811.6	0.97
495	447.233	7.1628	5	"247.12885 [C10H19N2O5], 229.11828 [C10H17N2O4], 202.071 [C8H12NO5], 184.06043 [C8H10NO4], 166.04987 [C8H8NO3]"	5352.41	1	0.158845	4.3837	453.272	7.32165	1	253.16651 [C10H13D6N2O5]	5738.14	0.93
496	447.234	6.66364	3	"247.12885 [C10H19N2O5], 229.11828 [C10H17N2O4], 184.06043 [C8H10NO4]"	5198.35	1	-0.00696421	-1.84459	453.271	6.65668	3	"235.15594 [C10H11D6N2O4], 184.06043 [C8H10NO4], 166.04987 [C8H8NO3]"	5098.32	1.01962
497	449.24	6.39932	4	"247.12885 [C10H19N2O5], 229.11828 [C10H17N2O4], 184.06043 [C8H10NO4], 166.04987 [C8H8NO3]"	13040.9	1	-0.0106788	9.47882	455.282	6.38864	3	"235.15594 [C10H11D6N2O4], 184.06043 [C8H10NO4], 166.04987 [C8H8NO3]"	12261.7	1.06355
498	449.285	8.89335	1	247.12885 [C10H19N2O5]	6387.36	1	-0.00918865	10.271	455.327	8.88416	1	253.16651 [C10H13D6N2O5]	5544.28	1.15
499	449.319	11.9871	3	"247.12885 [C10H19N2O5], 229.11828 [C10H17N2O4], 166.04987 [C8H8NO3]"	8549.82	1	-0.00842094	3.0464	455.358	11.9786	3	"235.15594 [C10H11D6N2O4], 184.06043 [C8H10NO4], 166.04987 [C8H8NO3]"	6840.18	1.24994
500	450.233	5.80072	4	"247.12885 [C10H19N2O5], 229.11828 [C10H17N2O4], 184.06043 [C8H10NO4], 166.04987 [C8H8NO3]"	6386.75	1	0.00198841	5.04043	456.273	5.80271	3	"253.16651 [C10H13D6N2O5], 184.06043 [C8H10NO4], 166.04987 [C8H8NO3]"	9025.88	0.707605
501	450.262	9.41092	3	"247.12885 [C10H19N2O5], 229.11828 [C10H17N2O4], 166.04987 [C8H8NO3]"	6538.53	1	-0.0108032	5.47645	456.302	9.40012	1	253.16651 [C10H13D6N2O5]	6864.05	0.95
502	452.322	9.28305	4	"247.12885 [C10H19N2O5], 229.11828 [C10H17N2O4], 184.06043 [C8H10NO4], 166.04987 [C8H8NO3]"	6282.05	1	-0.0386324	-4.38761	458.357	9.24442	3	"253.16651 [C10H13D6N2O5], 184.06043 [C8H10NO4], 166.04987 [C8H8NO3]"	5193.02	1.20971
503	453.189	9.91059	3	"229.11828 [C10H17N2O4], 184.06043 [C8H10NO4], 166.04987 [C8H8NO3]"	7277.39	2	-0.029603	8.3228	465.268	9.88099	3	"235.15594 [C10H11D6N2O4], 184.06043 [C8H10NO4], 166.04987 [C8H8NO3]"	5659.63	1.28584
504	453.202	8.57174	3	"247.12885 [C10H19N2O5], 229.11828 [C10H17N2O4], 202.071 [C8H12NO5]"	7424.93	3	-0.159448	-11.1545	471.31	8.4123	1	253.16651 [C10H13D6N2O5]	7757.79	0.96
505	455.257	11.1128	1	247.12885 [C10H19N2O5]	7340.74	1	-0.0133104	1.80579	461.296	11.0995	1	253.16651 [C10H13D6N2O5]	7516.96	0.98
506	455.258	9.97729	2	"247.12885 [C10H19N2O5], 229.11828 [C10H17N2O4]"	10770.3	1	-0.133961	-2.32216	461.294	9.84333	3	"253.16651 [C10H13D6N2O5], 235.15594 [C10H11D6N2O4], 202.071 [C8H12NO5]"	10619.6	1.01419
507	455.276	9.44571	5	"247.12885 [C10H19N2O5], 229.11828 [C10H17N2O4], 202.071 [C8H12NO5], 184.06043 [C8H10NO4], 166.04987 [C8H8NO3]"	9035.78	1	-0.00775242	-4.03153	461.312	9.43796	5	"253.16651 [C10H13D6N2O5], 235.15594 [C10H11D6N2O4], 202.071 [C8H12NO5], 184.06043 [C8H10NO4], 166.04987 [C8H8NO3]"	6967.4	1.29687
508	459.269	11.6441	4	"247.12885 [C10H19N2O5], 229.11828 [C10H17N2O4], 184.06043 [C8H10NO4], 166.04987 [C8H8NO3]"	5441.7	1	-0.0198889	0.746604	465.307	11.6242	4	"253.16651 [C10H13D6N2O5], 235.15594 [C10H11D6N2O4], 184.06043 [C8H10NO4], 166.04987 [C8H8NO3]"	5989.74	0.908503
509	459.27	8.58189	5	"247.12885 [C10H19N2O5], 229.11828 [C10H17N2O4], 202.071 [C8H12NO5], 184.06043 [C8H10NO4], 166.04987 [C8H8NO3]"	5270.55	1	-0.00818539	-0.416929	465.307	8.5737	5	"253.16651 [C10H13D6N2O5], 235.15594 [C10H11D6N2O4], 202.071 [C8H12NO5], 184.06043 [C8H10NO4], 166.04987 [C8H8NO3]"	5042.11	1.04531
510	459.27	8.73997	4	"229.11828 [C10H17N2O4], 202.071 [C8H12NO5], 184.06043 [C8H10NO4], 166.04987 [C8H8NO3]"	7064.99	1	-0.166271	-0.872971	465.307	8.5737	5	"253.16651 [C10H13D6N2O5], 235.15594 [C10H11D6N2O4], 202.071 [C8H12NO5], 184.06043 [C8H10NO4], 166.04987 [C8H8NO3]"	5042.11	1.4012
511	459.27	11.3113	3	"247.12885 [C10H19N2O5], 229.11828 [C10H17N2O4], 202.071 [C8H12NO5]"	11442.4	1	0.00226498	-2.03865	465.307	11.3135	2	"253.16651 [C10H13D6N2O5], 202.071 [C8H12NO5]"	10528.3	1.08683
512	459.271	8.04675	2	"247.12885 [C10H19N2O5], 229.11828 [C10H17N2O4]"	15125.5	1	-0.00565433	-1.13452	465.308	8.04109	1	253.16651 [C10H13D6N2O5]	17228.9	0.88
513	460.21	10.7574	2	"247.12885 [C10H19N2O5], 229.11828 [C10H17N2O4]"	6089.88	1	-0.165829	-8.92595	466.243	10.5916	4	"253.16651 [C10H13D6N2O5], 235.15594 [C10H11D6N2O4], 184.06043 [C8H10NO4], 166.04987 [C8H8NO3]"	5287.63	1.15172
514	461.239	12.5561	5	"247.12885 [C10H19N2O5], 229.11828 [C10H17N2O4], 202.071 [C8H12NO5], 184.06043 [C8H10NO4], 166.04987 [C8H8NO3]"	6892.32	1	-0.00769233	2.37889	467.278	12.5484	5	"253.16651 [C10H13D6N2O5], 235.15594 [C10H11D6N2O4], 202.071 [C8H12NO5], 184.06043 [C8H10NO4], 166.04987 [C8H8NO3]"	5029.14	1.37048
515	465.34	10.776	3	"247.12885 [C10H19N2O5], 229.11828 [C10H17N2O4], 202.071 [C8H12NO5]"	8151.59	1	-0.00586224	2.50563	471.379	10.7701	2	"253.16651 [C10H13D6N2O5], 235.15594 [C10H11D6N2O4]"	7880.8	1.03436
516	465.342	10.9945	2	"247.12885 [C10H19N2O5], 229.11828 [C10H17N2O4]"	10842.5	1	-0.00689315	-0.260088	471.379	10.9876	3	"253.16651 [C10H13D6N2O5], 235.15594 [C10H11D6N2O4], 184.06043 [C8H10NO4]"	9389.84	1.15471
517	465.368	13.0128	4	"247.12885 [C10H19N2O5], 229.11828 [C10H17N2O4], 184.06043 [C8H10NO4], 166.04987 [C8H8NO3]"	78843.4	1	-0.00714969	2.23056	471.406	13.0057	3	"253.16651 [C10H13D6N2O5], 184.06043 [C8H10NO4], 166.04987 [C8H8NO3]"	67233.9	1.17267
518	466.289	6.79575	2	"247.12885 [C10H19N2O5], 166.04987 [C8H8NO3]"	8482.34	1	-0.00437641	7.45967	472.33	6.79137	2	"253.16651 [C10H13D6N2O5], 166.04987 [C8H8NO3]"	8273.76	1.02521
519	468.222	10.9408	2	"247.12885 [C10H19N2O5], 202.071 [C8H12NO5]"	5935.04	1	-0.0566435	-0.500991	474.26	10.8842	3	"253.16651 [C10H13D6N2O5], 235.15594 [C10H11D6N2O4], 202.071 [C8H12NO5]"	5967.5	0.99456
520	469.254	8.63367	2	"247.12885 [C10H19N2O5], 184.06043 [C8H10NO4]"	5176.21	1	0.0258808	1.17381	475.292	8.65955	1	253.16651 [C10H13D6N2O5]	6152.52	0.84
521	469.301	7.61304	2	"229.11828 [C10H17N2O4], 184.06043 [C8H10NO4]"	13808.6	1	-0.0133686	4.37162	475.341	7.59967	3	"253.16651 [C10H13D6N2O5], 235.15594 [C10H11D6N2O4], 235.15594 [C10H11D6N2O4]"	10784.2	1.28044
522	469.311	6.80051	2	"247.12885 [C10H19N2O5], 166.04987 [C8H8NO3]"	12905.6	1	-0.00758886	0.738826	475.349	6.79292	2	"253.16651 [C10H13D6N2O5], 166.04987 [C8H8NO3]"	12498.6	1.03257
523	471.213	9.4522	5	"247.12885 [C10H19N2O5], 229.11828 [C10H17N2O4], 202.071 [C8H12NO5], 184.06043 [C8H10NO4], 166.04987 [C8H8NO3]"	5804.82	1	-0.0124474	-8.67448	477.246	9.43975	5	"253.16651 [C10H13D6N2O5], 235.15594 [C10H11D6N2O4], 202.071 [C8H12NO5], 184.06043 [C8H10NO4], 166.04987 [C8H8NO3]"	6838.87	0.848799
524	471.272	11.3297	3	"247.12885 [C10H19N2O5], 229.11828 [C10H17N2O4], 202.071 [C8H12NO5]"	5887.72	1	-0.030551	-6.19074	477.306	11.2991	2	"253.16651 [C10H13D6N2O5], 202.071 [C8H12NO5]"	6920.97	0.850707
525	473.25	8.83866	3	"247.12885 [C10H19N2O5], 229.11828 [C10H17N2O4], 184.06043 [C8H10NO4]"	6648.17	1	-0.0102282	-1.2723	479.287	8.82843	2	"253.16651 [C10H13D6N2O5], 235.15594 [C10H11D6N2O4]"	6260.64	1.0619
526	473.264	9.87899	4	"247.12885 [C10H19N2O5], 229.11828 [C10H17N2O4], 184.06043 [C8H10NO4], 166.04987 [C8H8NO3]"	5069.79	2	0.1227	7.39379	485.343	10.0017	3	"253.16651 [C10H13D6N2O5], 235.15594 [C10H11D6N2O4], 184.06043 [C8H10NO4]"	6314.15	0.802925
527	475.222	6.18053	4	"247.12885 [C10H19N2O5], 229.11828 [C10H17N2O4], 184.06043 [C8H10NO4], 166.04987 [C8H8NO3]"	9921.04	1	-0.00652933	-1.44184	481.259	6.174	4	"253.16651 [C10H13D6N2O5], 235.15594 [C10H11D6N2O4], 184.06043 [C8H10NO4], 166.04987 [C8H8NO3]"	10051.2	0.987055
528	475.353	12.6975	5	"247.12885 [C10H19N2O5], 229.11828 [C10H17N2O4], 202.071 [C8H12NO5], 184.06043 [C8H10NO4], 166.04987 [C8H8NO3]"	8722.38	1	0.00300885	-0.957849	481.39	12.7005	5	"253.16651 [C10H13D6N2O5], 235.15594 [C10H11D6N2O4], 202.071 [C8H12NO5], 184.06043 [C8H10NO4], 166.04987 [C8H8NO3]"	8570.52	1.01772
529	477.28	9.42959	4	"247.12885 [C10H19N2O5], 229.11828 [C10H17N2O4], 184.06043 [C8H10NO4], 166.04987 [C8H8NO3]"	14961.9	1	-0.0951462	1.78475	483.319	9.33445	3	"253.16651 [C10H13D6N2O5], 235.15594 [C10H11D6N2O4], 166.04987 [C8H8NO3]"	14446.8	1.03565
530	477.367	13.262	1	247.12885 [C10H19N2O5]	27345.6	1	-0.0057745	0.814017	483.406	13.2562	1	253.16651 [C10H13D6N2O5]	29026.4	0.94
531	478.284	11.8317	3	"247.12885 [C10H19N2O5], 229.11828 [C10H17N2O4], 184.06043 [C8H10NO4]"	5954.11	1	-0.00603867	0.231871	484.322	11.8257	4	"253.16651 [C10H13D6N2O5], 235.15594 [C10H11D6N2O4], 184.06043 [C8H10NO4], 166.04987 [C8H8NO3]"	5661.77	1.05163
532	479.251	7.4544	5	"247.12885 [C10H19N2O5], 229.11828 [C10H17N2O4], 202.071 [C8H12NO5], 184.06043 [C8H10NO4], 166.04987 [C8H8NO3]"	15574.3	1	-0.00593948	0.653837	485.289	7.44846	6	"253.16651 [C10H13D6N2O5], 235.15594 [C10H11D6N2O4], 202.071 [C8H12NO5], 184.06043 [C8H10NO4], 184.06043 [C8H10NO4], 166.04987 [C"	12505.5	1.2454
533	479.383	11.2561	5	"247.12885 [C10H19N2O5], 229.11828 [C10H17N2O4], 202.071 [C8H12NO5], 184.06043 [C8H10NO4], 166.04987 [C8H8NO3]"	7536.24	1	-0.00542164	0.666227	485.421	11.2507	4	"235.15594 [C10H11D6N2O4], 202.071 [C8H12NO5], 184.06043 [C8H10NO4], 166.04987 [C8H8NO3]"	7272.96	1.0362
534	479.383	12.0136	3	"247.12885 [C10H19N2O5], 229.11828 [C10H17N2O4], 166.04987 [C8H8NO3]"	6007.44	1	-0.0107946	0.976678	485.421	12.0028	2	"253.16651 [C10H13D6N2O5], 235.15594 [C10H11D6N2O4]"	6354.46	0.945389
535	479.383	12.1888	2	"247.12885 [C10H19N2O5], 184.06043 [C8H10NO4]"	19918	1	-0.00539208	0.0634501	485.421	12.1834	2	"253.16651 [C10H13D6N2O5], 184.06043 [C8H10NO4]"	20136	0.989173
536	479.385	10.74	2	"247.12885 [C10H19N2O5], 229.11828 [C10H17N2O4]"	28987.9	1	0.0312586	0.493591	485.422	10.7713	1	253.16651 [C10H13D6N2O5]	29806.5	0.97
537	483.213	4.87422	2	"229.11828 [C10H17N2O4], 184.06043 [C8H10NO4]"	5790.55	1	-0.00195074	1.29341	489.251	4.87227	2	"235.15594 [C10H11D6N2O4], 184.06043 [C8H10NO4]"	6445.21	0.898426
538	483.306	10.7749	2	"247.12885 [C10H19N2O5], 229.11828 [C10H17N2O4]"	9363.82	1	-0.00250626	-2.08749	489.343	10.7724	2	"253.16651 [C10H13D6N2O5], 235.15594 [C10H11D6N2O4]"	11470.5	0.816342
539	486.283	5.77779	4	"247.12885 [C10H19N2O5], 229.11828 [C10H17N2O4], 184.06043 [C8H10NO4], 166.04987 [C8H8NO3]"	30013.9	1	-0.00832653	-4.08718	492.318	5.76946	3	"253.16651 [C10H13D6N2O5], 184.06043 [C8H10NO4], 166.04987 [C8H8NO3]"	22841	1.31404
540	487.3	10.4652	3	"247.12885 [C10H19N2O5], 229.11828 [C10H17N2O4], 202.071 [C8H12NO5]"	7898.92	1	0.0820303	1.25127	493.338	10.5472	3	"253.16651 [C10H13D6N2O5], 235.15594 [C10H11D6N2O4], 184.06043 [C8H10NO4]"	8043.05	0.98208
541	487.301	11.8108	2	"247.12885 [C10H19N2O5], 229.11828 [C10H17N2O4]"	6315.73	1	-0.018981	-0.156282	493.339	11.7919	3	"253.16651 [C10H13D6N2O5], 235.15594 [C10H11D6N2O4], 166.04987 [C8H8NO3]"	6030.71	1.04726
542	487.301	10.9883	3	"247.12885 [C10H19N2O5], 229.11828 [C10H17N2O4], 184.06043 [C8H10NO4]"	8400.83	1	-0.0331554	-4.4963	493.337	10.9552	3	"253.16651 [C10H13D6N2O5], 235.15594 [C10H11D6N2O4], 184.06043 [C8H10NO4]"	6825.39	1.23082
543	487.302	13.4202	3	"247.12885 [C10H19N2O5], 229.11828 [C10H17N2O4], 184.06043 [C8H10NO4]"	8763.99	1	-0.0039444	-3.80873	493.338	13.4162	3	"253.16651 [C10H13D6N2O5], 235.15594 [C10H11D6N2O4], 184.06043 [C8H10NO4]"	7509.74	1.16702
544	489.225	10.0216	2	"247.12885 [C10H19N2O5], 184.06043 [C8H10NO4]"	9611.27	1	-0.00497723	-3.07312	495.261	10.0167	3	"253.16651 [C10H13D6N2O5], 235.15594 [C10H11D6N2O4], 184.06043 [C8H10NO4]"	8741.94	1.09944
545	489.319	13.256	3	"229.11828 [C10H17N2O4], 184.06043 [C8H10NO4], 166.04987 [C8H8NO3]"	6061.08	1	-0.0109758	-2.72713	495.355	13.2451	3	"253.16651 [C10H13D6N2O5], 235.15594 [C10H11D6N2O4], 166.04987 [C8H8NO3]"	6240.36	0.971271
546	491.296	7.49896	5	"247.12885 [C10H19N2O5], 229.11828 [C10H17N2O4], 202.071 [C8H12NO5], 184.06043 [C8H10NO4], 166.04987 [C8H8NO3]"	7167.17	1	0.00384855	1.54826	497.334	7.5028	2	"235.15594 [C10H11D6N2O4], 184.06043 [C8H10NO4]"	7157.47	1.00135
547	491.305	11.8035	4	"247.12885 [C10H19N2O5], 229.11828 [C10H17N2O4], 202.071 [C8H12NO5], 166.04987 [C8H8NO3]"	6450.45	1	0.00202846	3.03775	497.344	11.8056	1	253.16651 [C10H13D6N2O5]	5575.37	1.16
548	491.324	11.2126	5	"247.12885 [C10H19N2O5], 229.11828 [C10H17N2O4], 202.071 [C8H12NO5], 184.06043 [C8H10NO4], 166.04987 [C8H8NO3]"	8210.56	1	0.00635529	-1.24296	497.361	11.2189	5	"253.16651 [C10H13D6N2O5], 235.15594 [C10H11D6N2O4], 202.071 [C8H12NO5], 184.06043 [C8H10NO4], 166.04987 [C8H8NO3]"	8242.46	0.99613
549	493.256	9.28547	4	"247.12885 [C10H19N2O5], 229.11828 [C10H17N2O4], 184.06043 [C8H10NO4], 166.04987 [C8H8NO3]"	12394.7	1	-0.0125828	-2.5466	499.293	9.27289	3	"253.16651 [C10H13D6N2O5], 184.06043 [C8H10NO4], 166.04987 [C8H8NO3]"	11384.8	1.0887
550	495.364	7.00259	4	"247.12885 [C10H19N2O5], 229.11828 [C10H17N2O4], 184.06043 [C8H10NO4], 166.04987 [C8H8NO3]"	7610.34	1	-0.00736237	-1.20283	501.401	6.99523	3	"235.15594 [C10H11D6N2O4], 184.06043 [C8H10NO4], 166.04987 [C8H8NO3]"	6719.27	1.13261
551	497.247	6.79006	2	"247.12885 [C10H19N2O5], 166.04987 [C8H8NO3]"	29235.5	1	-0.0038023	-6.69363	503.281	6.78626	2	"253.16651 [C10H13D6N2O5], 166.04987 [C8H8NO3]"	22277.5	1.31233
552	497.249	7.60987	2	"229.11828 [C10H17N2O4], 184.06043 [C8H10NO4]"	63998.2	1	-0.00539112	2.1455	503.287	7.60448	3	"253.16651 [C10H13D6N2O5], 235.15594 [C10H11D6N2O4], 235.15594 [C10H11D6N2O4]"	62335.6	1.02667
553	497.249	7.4448	4	"229.11828 [C10H17N2O4], 202.071 [C8H12NO5], 184.06043 [C8H10NO4], 166.04987 [C8H8NO3]"	17925.9	1	-0.00710487	0.888559	503.287	7.43769	5	"253.16651 [C10H13D6N2O5], 235.15594 [C10H11D6N2O4], 202.071 [C8H12NO5], 184.06043 [C8H10NO4], 166.04987 [C8H8NO3]"	19283	0.929619
554	497.286	8.67787	2	"247.12885 [C10H19N2O5], 229.11828 [C10H17N2O4]"	24660.3	1	-0.132093	0.22868	503.324	8.54577	4	"253.16651 [C10H13D6N2O5], 235.15594 [C10H11D6N2O4], 184.06043 [C8H10NO4], 166.04987 [C8H8NO3]"	25352.5	0.972696
555	497.286	8.55046	5	"247.12885 [C10H19N2O5], 229.11828 [C10H17N2O4], 202.071 [C8H12NO5], 184.06043 [C8H10NO4], 166.04987 [C8H8NO3]"	17629.6	1	-0.00444698	-2.31104	503.322	8.54601	5	"253.16651 [C10H13D6N2O5], 235.15594 [C10H11D6N2O4], 202.071 [C8H12NO5], 184.06043 [C8H10NO4], 166.04987 [C8H8NO3]"	19055.1	0.925189
556	500.384	13.2389	4	"247.12885 [C10H19N2O5], 229.11828 [C10H17N2O4], 184.06043 [C8H10NO4], 166.04987 [C8H8NO3]"	8946.5	1	-0.00360107	-1.18301	506.421	13.2353	3	"235.15594 [C10H11D6N2O4], 184.06043 [C8H10NO4], 166.04987 [C8H8NO3]"	9570.34	0.934816
557	501.211	7.78697	2	"247.12885 [C10H19N2O5], 184.06043 [C8H10NO4]"	7563.37	3	0.0579166	5.96852	519.327	7.84489	2	"253.16651 [C10H13D6N2O5], 166.04987 [C8H8NO3]"	5746.19	1.31624
558	501.28	10.0631	3	"247.12885 [C10H19N2O5], 229.11828 [C10H17N2O4], 184.06043 [C8H10NO4]"	8995.94	1	-0.00627613	-1.54302	507.317	10.0568	4	"253.16651 [C10H13D6N2O5], 235.15594 [C10H11D6N2O4], 184.06043 [C8H10NO4], 166.04987 [C8H8NO3]"	8997.83	0.999789
559	501.315	10.9965	2	"247.12885 [C10H19N2O5], 229.11828 [C10H17N2O4]"	7407.02	1	-0.00372029	-0.17069	507.352	10.9928	2	"253.16651 [C10H13D6N2O5], 235.15594 [C10H11D6N2O4]"	6582.69	1.12523
560	503.295	9.88822	4	"247.12885 [C10H19N2O5], 229.11828 [C10H17N2O4], 184.06043 [C8H10NO4], 166.04987 [C8H8NO3]"	11958.4	1	-0.00547791	0.33377	509.333	9.88274	4	"253.16651 [C10H13D6N2O5], 235.15594 [C10H11D6N2O4], 184.06043 [C8H10NO4], 166.04987 [C8H8NO3]"	9448.04	1.2657
561	505.31	7.61584	2	"229.11828 [C10H17N2O4], 184.06043 [C8H10NO4]"	6239.09	1	0.00566435	-2.41831	511.347	7.62151	3	"253.16651 [C10H13D6N2O5], 235.15594 [C10H11D6N2O4], 235.15594 [C10H11D6N2O4]"	5919.19	1.05404
562	505.312	9.6872	1	247.12885 [C10H19N2O5]	49984.6	1	-0.00505734	3.05701	511.351	9.68214	1	253.16651 [C10H13D6N2O5]	56624.6	0.88
563	505.312	10.6	3	"247.12885 [C10H19N2O5], 229.11828 [C10H17N2O4], 184.06043 [C8H10NO4]"	140585	1	-0.0114489	0.892736	511.35	10.5886	4	"253.16651 [C10H13D6N2O5], 235.15594 [C10H11D6N2O4], 184.06043 [C8H10NO4], 166.04987 [C8H8NO3]"	121015	1.16172
564	505.312	7.63357	2	"247.12885 [C10H19N2O5], 229.11828 [C10H17N2O4]"	5722.65	1	-0.0120592	-6.38056	511.347	7.62151	3	"253.16651 [C10H13D6N2O5], 235.15594 [C10H11D6N2O4], 235.15594 [C10H11D6N2O4]"	5919.19	0.966797
565	508.297	10.7718	3	"247.12885 [C10H19N2O5], 229.11828 [C10H17N2O4], 202.071 [C8H12NO5]"	5967.38	1	-0.0080328	-2.57789	514.334	10.7638	2	"253.16651 [C10H13D6N2O5], 235.15594 [C10H11D6N2O4]"	5464.97	1.09193
566	510.28	8.65167	2	"247.12885 [C10H19N2O5], 184.06043 [C8H10NO4]"	6942.3	1	-0.00770378	-0.729203	516.317	8.64397	1	253.16651 [C10H13D6N2O5]	7783.75	0.89
567	511.265	10.3119	5	"247.12885 [C10H19N2O5], 229.11828 [C10H17N2O4], 202.071 [C8H12NO5], 184.06043 [C8H10NO4], 166.04987 [C8H8NO3]"	6043.35	1	-0.00326538	-0.938716	517.302	10.3086	5	"253.16651 [C10H13D6N2O5], 235.15594 [C10H11D6N2O4], 202.071 [C8H12NO5], 184.06043 [C8H10NO4], 166.04987 [C8H8NO3]"	6015.65	1.0046
568	511.265	10.5201	4	"247.12885 [C10H19N2O5], 229.11828 [C10H17N2O4], 184.06043 [C8H10NO4], 166.04987 [C8H8NO3]"	9126.35	1	-0.00442314	-3.49776	517.301	10.5157	4	"253.16651 [C10H13D6N2O5], 235.15594 [C10H11D6N2O4], 184.06043 [C8H10NO4], 166.04987 [C8H8NO3]"	6551.24	1.39307
569	511.265	11.23	5	"247.12885 [C10H19N2O5], 229.11828 [C10H17N2O4], 202.071 [C8H12NO5], 184.06043 [C8H10NO4], 166.04987 [C8H8NO3]"	11913.7	1	-0.00535583	0.243378	517.303	11.2247	5	"253.16651 [C10H13D6N2O5], 235.15594 [C10H11D6N2O4], 202.071 [C8H12NO5], 184.06043 [C8H10NO4], 166.04987 [C8H8NO3]"	10003.7	1.19092
570	511.265	8.5596	2	"247.12885 [C10H19N2O5], 229.11828 [C10H17N2O4]"	388428	1	-0.00432491	0.131838	517.303	8.55527	2	"253.16651 [C10H13D6N2O5], 235.15594 [C10H11D6N2O4]"	372876	1.04171
571	511.265	7.4749	4	"229.11828 [C10H17N2O4], 202.071 [C8H12NO5], 184.06043 [C8H10NO4], 166.04987 [C8H8NO3]"	6212.22	1	-0.0140448	-2.75602	517.302	7.46085	5	"253.16651 [C10H13D6N2O5], 235.15594 [C10H11D6N2O4], 202.071 [C8H12NO5], 184.06043 [C8H10NO4], 166.04987 [C8H8NO3]"	6485.13	0.957918
572	511.266	8.43474	5	"247.12885 [C10H19N2O5], 229.11828 [C10H17N2O4], 202.071 [C8H12NO5], 184.06043 [C8H10NO4], 166.04987 [C8H8NO3]"	123013	1	-0.00775719	-1.40247	517.303	8.42698	4	"253.16651 [C10H13D6N2O5], 202.071 [C8H12NO5], 184.06043 [C8H10NO4], 166.04987 [C8H8NO3]"	124683	0.9866
573	511.268	8.6003	5	"247.12885 [C10H19N2O5], 229.11828 [C10H17N2O4], 202.071 [C8H12NO5], 184.06043 [C8H10NO4], 166.04987 [C8H8NO3]"	6771.53	1	-0.00268269	-4.27987	517.303	8.59762	4	"253.16651 [C10H13D6N2O5], 202.071 [C8H12NO5], 184.06043 [C8H10NO4], 166.04987 [C8H8NO3]"	6831.06	0.991286
574	513.28	11.3207	3	"247.12885 [C10H19N2O5], 229.11828 [C10H17N2O4], 202.071 [C8H12NO5]"	21253.2	1	-0.0113802	0.783914	519.318	11.3093	3	"253.16651 [C10H13D6N2O5], 235.15594 [C10H11D6N2O4], 202.071 [C8H12NO5]"	20509.9	1.03624
575	513.28	11.6173	4	"247.12885 [C10H19N2O5], 229.11828 [C10H17N2O4], 184.06043 [C8H10NO4], 166.04987 [C8H8NO3]"	17937.3	1	-0.0040741	-0.00731729	519.318	11.6132	4	"253.16651 [C10H13D6N2O5], 235.15594 [C10H11D6N2O4], 184.06043 [C8H10NO4], 166.04987 [C8H8NO3]"	13984.1	1.28269
576	515.26	12.3079	2	"247.12885 [C10H19N2O5], 229.11828 [C10H17N2O4]"	6825.29	1	-0.0047245	1.00423	521.298	12.3032	2	"253.16651 [C10H13D6N2O5], 235.15594 [C10H11D6N2O4]"	6419.9	1.06315
577	515.262	12.5495	5	"247.12885 [C10H19N2O5], 229.11828 [C10H17N2O4], 202.071 [C8H12NO5], 184.06043 [C8H10NO4], 166.04987 [C8H8NO3]"	6275.98	1	-0.192796	-1.4696	521.298	12.3032	2	"253.16651 [C10H13D6N2O5], 235.15594 [C10H11D6N2O4]"	6419.9	0.977582
578	517.314	10.7769	3	"247.12885 [C10H19N2O5], 229.11828 [C10H17N2O4], 202.071 [C8H12NO5]"	8043.47	1	-0.011961	-3.67019	523.35	10.7649	2	"253.16651 [C10H13D6N2O5], 235.15594 [C10H11D6N2O4]"	7030.22	1.14413
579	518.394	13.8239	1	247.12885 [C10H19N2O5]	5908.45	1	-0.00086403	-2.17512	524.43	13.823	1	253.16651 [C10H13D6N2O5]	6456.9	0.92
580	518.394	13.244	4	"247.12885 [C10H19N2O5], 229.11828 [C10H17N2O4], 184.06043 [C8H10NO4], 166.04987 [C8H8NO3]"	29378.7	1	-0.00294781	0.0991549	524.432	13.2411	3	"235.15594 [C10H11D6N2O4], 184.06043 [C8H10NO4], 166.04987 [C8H8NO3]"	34153.4	0.860201
581	518.395	16.1479	2	"247.12885 [C10H19N2O5], 229.11828 [C10H17N2O4]"	38000.2	1	-0.00195121	0.663002	524.433	16.1459	3	"235.15594 [C10H11D6N2O4], 202.071 [C8H12NO5], 184.06043 [C8H10NO4]"	39259.8	0.967917
582	519.343	20.4634	2	"247.12885 [C10H19N2O5], 229.11828 [C10H17N2O4]"	6889.52	1	-0.00465393	-0.945791	525.38	20.4587	1	253.16651 [C10H13D6N2O5]	5901.48	1.17
583	519.358	13.8087	1	247.12885 [C10H19N2O5]	10997	1	-0.00685883	-3.96939	525.394	13.8018	1	253.16651 [C10H13D6N2O5]	10706.9	1.03
584	521.358	21.2545	5	"247.12885 [C10H19N2O5], 229.11828 [C10H17N2O4], 202.071 [C8H12NO5], 184.06043 [C8H10NO4], 166.04987 [C8H8NO3]"	91916.1	1	-0.00546074	0.164013	527.396	21.249	5	"253.16651 [C10H13D6N2O5], 235.15594 [C10H11D6N2O4], 202.071 [C8H12NO5], 184.06043 [C8H10NO4], 166.04987 [C8H8NO3]"	71781.1	1.2805
585	525.278	11.9924	3	"247.12885 [C10H19N2O5], 229.11828 [C10H17N2O4], 166.04987 [C8H8NO3]"	6719.56	1	-0.0138798	0.878197	531.316	11.9785	3	"235.15594 [C10H11D6N2O4], 184.06043 [C8H10NO4], 166.04987 [C8H8NO3]"	8864.74	0.75801
586	525.28	9.0831	4	"247.12885 [C10H19N2O5], 229.11828 [C10H17N2O4], 184.06043 [C8H10NO4], 166.04987 [C8H8NO3]"	15951.8	1	-0.00864124	1.75281	531.319	9.07446	4	"253.16651 [C10H13D6N2O5], 235.15594 [C10H11D6N2O4], 184.06043 [C8H10NO4], 166.04987 [C8H8NO3]"	15988.7	0.99769
587	525.281	8.40078	3	"247.12885 [C10H19N2O5], 229.11828 [C10H17N2O4], 184.06043 [C8H10NO4]"	11350.7	1	-0.00405311	-2.21035	531.317	8.39673	2	"253.16651 [C10H13D6N2O5], 184.06043 [C8H10NO4]"	9826.62	1.1551
588	525.281	9.45112	4	"247.12885 [C10H19N2O5], 229.11828 [C10H17N2O4], 184.06043 [C8H10NO4], 166.04987 [C8H8NO3]"	5023.94	1	-0.0532322	0.395055	531.319	9.39789	1	253.16651 [C10H13D6N2O5]	6192.86	0.81
589	525.281	9.2416	4	"247.12885 [C10H19N2O5], 229.11828 [C10H17N2O4], 184.06043 [C8H10NO4], 166.04987 [C8H8NO3]"	10799	1	-0.00455666	-2.56023	531.318	9.23704	3	"253.16651 [C10H13D6N2O5], 184.06043 [C8H10NO4], 166.04987 [C8H8NO3]"	10850.7	0.995234
590	531.256	8.04799	4	"247.12885 [C10H19N2O5], 229.11828 [C10H17N2O4], 184.06043 [C8H10NO4], 166.04987 [C8H8NO3]"	5647.06	1	-0.00468731	-2.2524	537.292	8.0433	5	"253.16651 [C10H13D6N2O5], 235.15594 [C10H11D6N2O4], 202.071 [C8H12NO5], 184.06043 [C8H10NO4], 166.04987 [C8H8NO3]"	5555.42	1.0165
591	531.321	14.2115	5	"247.12885 [C10H19N2O5], 229.11828 [C10H17N2O4], 202.071 [C8H12NO5], 184.06043 [C8H10NO4], 166.04987 [C8H8NO3]"	6630.19	1	0.0014162	-7.87389	537.354	14.2129	5	"253.16651 [C10H13D6N2O5], 235.15594 [C10H11D6N2O4], 202.071 [C8H12NO5], 184.06043 [C8H10NO4], 166.04987 [C8H8NO3]"	7061.69	0.938895
592	531.326	11.3423	3	"247.12885 [C10H19N2O5], 229.11828 [C10H17N2O4], 202.071 [C8H12NO5]"	7720.05	1	-0.00897598	4.03507	537.365	11.3333	3	"253.16651 [C10H13D6N2O5], 235.15594 [C10H11D6N2O4], 202.071 [C8H12NO5]"	7006.44	1.10185
593	532.372	12.5317	5	"247.12885 [C10H19N2O5], 229.11828 [C10H17N2O4], 202.071 [C8H12NO5], 184.06043 [C8H10NO4], 166.04987 [C8H8NO3]"	7031.55	1	-0.00616741	1.00537	538.41	12.5256	5	"253.16651 [C10H13D6N2O5], 235.15594 [C10H11D6N2O4], 202.071 [C8H12NO5], 184.06043 [C8H10NO4], 166.04987 [C8H8NO3]"	7720.77	0.910732
594	533.342	12.324	4	"247.12885 [C10H19N2O5], 229.11828 [C10H17N2O4], 184.06043 [C8H10NO4], 166.04987 [C8H8NO3]"	8371.54	1	0.02495	1.61371	539.381	12.3489	1	253.16651 [C10H13D6N2O5]	10210.2	0.82
595	534.28	11.804	4	"247.12885 [C10H19N2O5], 229.11828 [C10H17N2O4], 202.071 [C8H12NO5], 166.04987 [C8H8NO3]"	5398.6	1	-0.00916958	0.740305	540.318	11.7949	3	"253.16651 [C10H13D6N2O5], 235.15594 [C10H11D6N2O4], 166.04987 [C8H8NO3]"	5293.24	1.0199
596	535.122	9.2623	4	"247.12885 [C10H19N2O5], 229.11828 [C10H17N2O4], 184.06043 [C8H10NO4], 166.04987 [C8H8NO3]"	19503.7	2	-0.193996	-9.16323	547.193	9.0683	4	"253.16651 [C10H13D6N2O5], 235.15594 [C10H11D6N2O4], 184.06043 [C8H10NO4], 166.04987 [C8H8NO3]"	24623.7	0.792072
597	536.404	12.0054	3	"247.12885 [C10H19N2O5], 229.11828 [C10H17N2O4], 166.04987 [C8H8NO3]"	5911.49	1	-0.00806141	2.62609	542.443	11.9973	2	"253.16651 [C10H13D6N2O5], 235.15594 [C10H11D6N2O4]"	6479.66	0.912314
598	536.404	11.8114	2	"247.12885 [C10H19N2O5], 229.11828 [C10H17N2O4]"	19040.7	1	-0.00536728	0.758791	542.442	11.8061	3	"253.16651 [C10H13D6N2O5], 235.15594 [C10H11D6N2O4], 166.04987 [C8H8NO3]"	23930.6	0.795665
599	537.34	12.532	5	"247.12885 [C10H19N2O5], 229.11828 [C10H17N2O4], 202.071 [C8H12NO5], 184.06043 [C8H10NO4], 166.04987 [C8H8NO3]"	7113.95	1	-0.00821782	-3.53014	543.376	12.5238	5	"253.16651 [C10H13D6N2O5], 235.15594 [C10H11D6N2O4], 202.071 [C8H12NO5], 184.06043 [C8H10NO4], 166.04987 [C8H8NO3]"	5989.92	1.18765
600	537.353	14.058	2	"247.12885 [C10H19N2O5], 229.11828 [C10H17N2O4]"	17699.6	1	0.0877094	1.52892	543.392	14.1457	5	"253.16651 [C10H13D6N2O5], 235.15594 [C10H11D6N2O4], 202.071 [C8H12NO5], 184.06043 [C8H10NO4], 166.04987 [C8H8NO3]"	17815.9	0.99347
601	537.354	15.6214	3	"247.12885 [C10H19N2O5], 229.11828 [C10H17N2O4], 184.06043 [C8H10NO4]"	13898.4	1	-0.0116367	-1.65222	543.39	15.6098	2	"253.16651 [C10H13D6N2O5], 235.15594 [C10H11D6N2O4]"	10480.5	1.32612
602	537.354	14.1558	5	"247.12885 [C10H19N2O5], 229.11828 [C10H17N2O4], 202.071 [C8H12NO5], 184.06043 [C8H10NO4], 166.04987 [C8H8NO3]"	26025	1	-0.0224466	-0.651648	543.391	14.1334	5	"253.16651 [C10H13D6N2O5], 235.15594 [C10H11D6N2O4], 202.071 [C8H12NO5], 184.06043 [C8H10NO4], 166.04987 [C8H8NO3]"	25954.1	1.00273
603	538.313	11.0057	2	"247.12885 [C10H19N2O5], 229.11828 [C10H17N2O4]"	21410.1	1	-0.00669479	-2.04152	544.349	10.999	2	"253.16651 [C10H13D6N2O5], 235.15594 [C10H11D6N2O4]"	21349.7	1.00283
604	539.297	10.0015	3	"247.12885 [C10H19N2O5], 229.11828 [C10H17N2O4], 184.06043 [C8H10NO4]"	12672.1	1	-0.00328827	4.13911	545.336	9.99817	1	253.16651 [C10H13D6N2O5]	15417.6	0.82
605	539.297	10.9213	3	"247.12885 [C10H19N2O5], 229.11828 [C10H17N2O4], 184.06043 [C8H10NO4]"	7844.52	1	-0.00928879	-1.71473	545.333	10.912	3	"253.16651 [C10H13D6N2O5], 235.15594 [C10H11D6N2O4], 184.06043 [C8H10NO4]"	7751.73	1.01197
606	539.297	10.7079	4	"247.12885 [C10H19N2O5], 229.11828 [C10H17N2O4], 202.071 [C8H12NO5], 184.06043 [C8H10NO4]"	13861.4	1	-0.0129862	-3.27304	545.333	10.6949	4	"253.16651 [C10H13D6N2O5], 235.15594 [C10H11D6N2O4], 202.071 [C8H12NO5], 184.06043 [C8H10NO4]"	13605.7	1.0188
607	541.265	11.492	5	"247.12885 [C10H19N2O5], 229.11828 [C10H17N2O4], 202.071 [C8H12NO5], 184.06043 [C8H10NO4], 166.04987 [C8H8NO3]"	8540.8	3	-0.180419	3.95547	559.38	11.3116	3	"253.16651 [C10H13D6N2O5], 235.15594 [C10H11D6N2O4], 202.071 [C8H12NO5]"	8007.16	1.06664
608	541.33	11.8002	2	"247.12885 [C10H19N2O5], 229.11828 [C10H17N2O4]"	23176.4	1	-0.00714492	-1.00097	547.367	11.7931	3	"253.16651 [C10H13D6N2O5], 235.15594 [C10H11D6N2O4], 166.04987 [C8H8NO3]"	21502.8	1.07783
609	543.268	10.5967	3	"247.12885 [C10H19N2O5], 229.11828 [C10H17N2O4], 184.06043 [C8H10NO4]"	13419.4	1	-0.00956059	-0.276713	549.305	10.5872	4	"253.16651 [C10H13D6N2O5], 235.15594 [C10H11D6N2O4], 184.06043 [C8H10NO4], 166.04987 [C8H8NO3]"	12973.2	1.03439
610	543.345	12.0263	3	"247.12885 [C10H19N2O5], 229.11828 [C10H17N2O4], 166.04987 [C8H8NO3]"	10424.7	1	-0.00431633	-0.0567911	549.382	12.022	2	"235.15594 [C10H11D6N2O4], 166.04987 [C8H8NO3]"	10465.3	0.996114
611	543.346	13.6409	4	"247.12885 [C10H19N2O5], 229.11828 [C10H17N2O4], 184.06043 [C8H10NO4], 166.04987 [C8H8NO3]"	21822.8	1	0.0774956	-1.05464	549.383	13.7184	4	"253.16651 [C10H13D6N2O5], 235.15594 [C10H11D6N2O4], 184.06043 [C8H10NO4], 166.04987 [C8H8NO3]"	21835.3	0.999429
612	545.251	10.9351	4	"229.11828 [C10H17N2O4], 202.071 [C8H12NO5], 184.06043 [C8H10NO4], 166.04987 [C8H8NO3]"	6084.19	1	-0.135447	-2.27594	551.288	10.7996	2	"253.16651 [C10H13D6N2O5], 235.15594 [C10H11D6N2O4]"	5533.28	1.09956
613	549.336	10.3283	5	"247.12885 [C10H19N2O5], 229.11828 [C10H17N2O4], 202.071 [C8H12NO5], 184.06043 [C8H10NO4], 166.04987 [C8H8NO3]"	5140.64	1	-0.00657272	2.64236	555.375	10.3217	5	"253.16651 [C10H13D6N2O5], 235.15594 [C10H11D6N2O4], 202.071 [C8H12NO5], 184.06043 [C8H10NO4], 166.04987 [C8H8NO3]"	5387.02	0.954264
614	551.333	12.164	2	"247.12885 [C10H19N2O5], 202.071 [C8H12NO5]"	40025.6	1	-0.00627899	-1.89838	557.37	12.1577	2	"253.16651 [C10H13D6N2O5], 235.15594 [C10H11D6N2O4]"	30115.1	1.32909
615	551.369	14.1953	5	"247.12885 [C10H19N2O5], 229.11828 [C10H17N2O4], 202.071 [C8H12NO5], 184.06043 [C8H10NO4], 166.04987 [C8H8NO3]"	13020.6	1	-0.00552559	-1.38875	557.406	14.1898	5	"253.16651 [C10H13D6N2O5], 235.15594 [C10H11D6N2O4], 202.071 [C8H12NO5], 184.06043 [C8H10NO4], 166.04987 [C8H8NO3]"	10648.7	1.22274
616	552.327	11.1932	4	"247.12885 [C10H19N2O5], 229.11828 [C10H17N2O4], 202.071 [C8H12NO5], 166.04987 [C8H8NO3]"	7258.92	1	-0.00684739	-0.888666	558.364	11.1863	2	"253.16651 [C10H13D6N2O5], 235.15594 [C10H11D6N2O4]"	7476.21	0.970935
617	553.312	11.7081	1	247.12885 [C10H19N2O5]	19128.3	1	-0.0123215	2.39153	559.351	11.6957	1	253.16651 [C10H13D6N2O5]	19261.2	0.99
618	553.345	11.3169	3	"247.12885 [C10H19N2O5], 229.11828 [C10H17N2O4], 202.071 [C8H12NO5]"	9678.23	1	-0.00524521	-4.86983	559.38	11.3116	3	"253.16651 [C10H13D6N2O5], 235.15594 [C10H11D6N2O4], 202.071 [C8H12NO5]"	8007.16	1.2087
619	553.347	11.637	5	"247.12885 [C10H19N2O5], 229.11828 [C10H17N2O4], 202.071 [C8H12NO5], 184.06043 [C8H10NO4], 166.04987 [C8H8NO3]"	15823.4	1	-0.0764904	2.84348	559.386	11.5605	5	"253.16651 [C10H13D6N2O5], 235.15594 [C10H11D6N2O4], 202.071 [C8H12NO5], 184.06043 [C8H10NO4], 166.04987 [C8H8NO3]"	15829.6	0.999605
620	554.307	8.5731	3	"247.12885 [C10H19N2O5], 229.11828 [C10H17N2O4], 184.06043 [C8H10NO4]"	5590.12	1	-0.0137339	-2.14225	560.343	8.55937	2	"253.16651 [C10H13D6N2O5], 235.15594 [C10H11D6N2O4]"	7179.8	0.77859
621	556.271	8.5612	2	"247.12885 [C10H19N2O5], 229.11828 [C10H17N2O4]"	6501.03	1	0.111796	-11.5549	562.302	8.673	1	253.16651 [C10H13D6N2O5]	7888.11	0.82
622	557.269	8.81064	2	"229.11828 [C10H17N2O4], 184.06043 [C8H10NO4]"	48919.8	1	-0.132289	4.32908	563.309	8.67835	2	"253.16651 [C10H13D6N2O5], 235.15594 [C10H11D6N2O4]"	52590.5	0.930202
623	557.27	9.66127	5	"247.12885 [C10H19N2O5], 229.11828 [C10H17N2O4], 202.071 [C8H12NO5], 184.06043 [C8H10NO4], 166.04987 [C8H8NO3]"	5238.85	1	-0.0110998	-2.05199	563.307	9.65017	5	"253.16651 [C10H13D6N2O5], 235.15594 [C10H11D6N2O4], 202.071 [C8H12NO5], 184.06043 [C8H10NO4], 166.04987 [C8H8NO3]"	5501.37	0.952281
624	557.271	8.68332	3	"247.12885 [C10H19N2O5], 229.11828 [C10H17N2O4], 184.06043 [C8H10NO4]"	78810.2	1	-0.00882149	-2.50289	563.307	8.6745	1	253.16651 [C10H13D6N2O5]	77979.2	1.01
625	559.313	21.2528	5	"247.12885 [C10H19N2O5], 229.11828 [C10H17N2O4], 202.071 [C8H12NO5], 184.06043 [C8H10NO4], 166.04987 [C8H8NO3]"	5512.69	1	-0.00204277	1.8944	565.352	21.2507	5	"253.16651 [C10H13D6N2O5], 235.15594 [C10H11D6N2O4], 202.071 [C8H12NO5], 184.06043 [C8H10NO4], 166.04987 [C8H8NO3]"	7129.91	0.773178
626	561.373	13.404	3	"229.11828 [C10H17N2O4], 184.06043 [C8H10NO4], 166.04987 [C8H8NO3]"	9120.32	1	-0.00232887	1.08687	567.411	13.4016	3	"253.16651 [C10H13D6N2O5], 235.15594 [C10H11D6N2O4], 184.06043 [C8H10NO4]"	8387.92	1.08732
627	561.374	13.719	4	"247.12885 [C10H19N2O5], 229.11828 [C10H17N2O4], 184.06043 [C8H10NO4], 166.04987 [C8H8NO3]"	8755.87	1	-0.00709915	-0.326042	567.411	13.7119	4	"253.16651 [C10H13D6N2O5], 235.15594 [C10H11D6N2O4], 184.06043 [C8H10NO4], 166.04987 [C8H8NO3]"	9069.45	0.965425
628	561.385	7.00146	4	"247.12885 [C10H19N2O5], 229.11828 [C10H17N2O4], 184.06043 [C8H10NO4], 166.04987 [C8H8NO3]"	6128.59	1	-0.00423431	-0.382607	567.422	6.99723	3	"235.15594 [C10H11D6N2O4], 184.06043 [C8H10NO4], 166.04987 [C8H8NO3]"	6192	0.98976
629	563.225	11.4591	5	"247.12885 [C10H19N2O5], 229.11828 [C10H17N2O4], 202.071 [C8H12NO5], 184.06043 [C8H10NO4], 166.04987 [C8H8NO3]"	7627.55	3	0.030653	6.97993	581.342	11.4898	5	"253.16651 [C10H13D6N2O5], 235.15594 [C10H11D6N2O4], 202.071 [C8H12NO5], 184.06043 [C8H10NO4], 166.04987 [C8H8NO3]"	16494.9	0.462419
630	563.225	11.4538	5	"247.12885 [C10H19N2O5], 229.11828 [C10H17N2O4], 202.071 [C8H12NO5], 184.06043 [C8H10NO4], 166.04987 [C8H8NO3]"	6867.35	4	0.0322342	9.08141	587.381	11.486	5	"253.16651 [C10H13D6N2O5], 235.15594 [C10H11D6N2O4], 202.071 [C8H12NO5], 184.06043 [C8H10NO4], 166.04987 [C8H8NO3]"	11204.5	0.612909
631	565.349	16.1107	4	"247.12885 [C10H19N2O5], 229.11828 [C10H17N2O4], 184.06043 [C8H10NO4], 166.04987 [C8H8NO3]"	6378.6	1	-0.0181408	-0.547966	571.386	16.0925	3	"253.16651 [C10H13D6N2O5], 235.15594 [C10H11D6N2O4], 184.06043 [C8H10NO4]"	7134.8	0.894012
632	566.331	11.498	3	"247.12885 [C10H19N2O5], 229.11828 [C10H17N2O4], 202.071 [C8H12NO5]"	7276.33	1	-0.0107317	-1.19067	572.368	11.4873	4	"253.16651 [C10H13D6N2O5], 235.15594 [C10H11D6N2O4], 202.071 [C8H12NO5], 184.06043 [C8H10NO4]"	6250.97	1.16403
633	567.328	11.4594	5	"247.12885 [C10H19N2O5], 229.11828 [C10H17N2O4], 202.071 [C8H12NO5], 184.06043 [C8H10NO4], 166.04987 [C8H8NO3]"	13670.8	1	-0.0304394	0.39399	573.366	11.4289	2	"235.15594 [C10H11D6N2O4], 184.06043 [C8H10NO4]"	14042.2	0.973547
634	567.33	11.4364	3	"247.12885 [C10H19N2O5], 229.11828 [C10H17N2O4], 184.06043 [C8H10NO4]"	8931.16	1	-0.00660515	-1.37939	573.367	11.4298	4	"235.15594 [C10H11D6N2O4], 202.071 [C8H12NO5], 184.06043 [C8H10NO4], 166.04987 [C8H8NO3]"	9704.98	0.920266
635	567.363	18.7293	3	"247.12885 [C10H19N2O5], 229.11828 [C10H17N2O4], 184.06043 [C8H10NO4]"	7167.37	1	-0.00749206	-1.62992	573.4	18.7218	2	"253.16651 [C10H13D6N2O5], 235.15594 [C10H11D6N2O4]"	5740.2	1.24863
636	567.4	15.8968	4	"247.12885 [C10H19N2O5], 229.11828 [C10H17N2O4], 184.06043 [C8H10NO4], 166.04987 [C8H8NO3]"	70156.5	1	-0.0130329	-0.0823106	573.438	15.8838	3	"253.16651 [C10H13D6N2O5], 235.15594 [C10H11D6N2O4], 184.06043 [C8H10NO4]"	54639.3	1.28399
637	569.344	12.2014	2	"247.12885 [C10H19N2O5], 184.06043 [C8H10NO4]"	6930.93	1	-0.0109281	-1.57287	575.381	12.1905	2	"253.16651 [C10H13D6N2O5], 184.06043 [C8H10NO4]"	7219	0.960094
638	571.287	8.18349	1	247.12885 [C10H19N2O5]	7588.48	1	-0.002738	-0.558265	577.324	8.18075	1	253.16651 [C10H13D6N2O5]	7810.57	0.97
639	575.31	14.2198	5	"247.12885 [C10H19N2O5], 229.11828 [C10H17N2O4], 202.071 [C8H12NO5], 184.06043 [C8H10NO4], 166.04987 [C8H8NO3]"	17037.6	1	-0.00342655	-2.26061	581.346	14.2164	5	"253.16651 [C10H13D6N2O5], 235.15594 [C10H11D6N2O4], 202.071 [C8H12NO5], 184.06043 [C8H10NO4], 166.04987 [C8H8NO3]"	21036.8	0.809897
640	577.367	9.90561	4	"247.12885 [C10H19N2O5], 229.11828 [C10H17N2O4], 184.06043 [C8H10NO4], 166.04987 [C8H8NO3]"	16489.3	1	-0.00663376	2.1959	583.406	9.89897	4	"253.16651 [C10H13D6N2O5], 235.15594 [C10H11D6N2O4], 184.06043 [C8H10NO4], 166.04987 [C8H8NO3]"	14325.8	1.15102
641	577.368	11.6494	5	"247.12885 [C10H19N2O5], 229.11828 [C10H17N2O4], 202.071 [C8H12NO5], 184.06043 [C8H10NO4], 166.04987 [C8H8NO3]"	6266.52	1	0.0213175	-1.7259	583.405	11.6707	1	253.16651 [C10H13D6N2O5]	7735.78	0.81
642	581.305	12.0159	3	"247.12885 [C10H19N2O5], 229.11828 [C10H17N2O4], 166.04987 [C8H8NO3]"	7111.23	1	-0.164973	3.67707	587.345	11.8509	2	"235.15594 [C10H11D6N2O4], 184.06043 [C8H10NO4]"	6580.72	1.08062
643	581.342	11.4898	5	"247.12885 [C10H19N2O5], 229.11828 [C10H17N2O4], 202.071 [C8H12NO5], 184.06043 [C8H10NO4], 166.04987 [C8H8NO3]"	16494.9	1	-0.00398541	0.941639	587.38	11.4858	5	"253.16651 [C10H13D6N2O5], 235.15594 [C10H11D6N2O4], 202.071 [C8H12NO5], 184.06043 [C8H10NO4], 166.04987 [C8H8NO3]"	16902.2	0.975905
644	581.377	11.6248	4	"247.12885 [C10H19N2O5], 229.11828 [C10H17N2O4], 184.06043 [C8H10NO4], 166.04987 [C8H8NO3]"	6982.57	1	-0.00398159	-1.10773	587.414	11.6208	4	"253.16651 [C10H13D6N2O5], 235.15594 [C10H11D6N2O4], 184.06043 [C8H10NO4], 166.04987 [C8H8NO3]"	5234.95	1.33384
645	582.357	14.3558	1	247.12885 [C10H19N2O5]	16669.8	1	-0.0055294	-1.51021	588.394	14.3502	1	253.16651 [C10H13D6N2O5]	18909.4	0.88
646	583.36	11.828	3	"247.12885 [C10H19N2O5], 229.11828 [C10H17N2O4], 184.06043 [C8H10NO4]"	9567.37	1	-0.00424481	-0.628438	589.398	11.8238	4	"253.16651 [C10H13D6N2O5], 235.15594 [C10H11D6N2O4], 184.06043 [C8H10NO4], 166.04987 [C8H8NO3]"	11495.3	0.832288
647	584.316	9.9947	1	247.12885 [C10H19N2O5]	5724.62	1	-0.0111771	1.99338	590.354	9.98353	1	253.16651 [C10H13D6N2O5]	6196.56	0.92
648	585.338	8.71139	3	"247.12885 [C10H19N2O5], 229.11828 [C10H17N2O4], 184.06043 [C8H10NO4]"	7542.45	1	-0.00305176	0.493426	591.376	8.70834	1	253.16651 [C10H13D6N2O5]	6621.47	1.14
649	588.422	18.4594	2	"247.12885 [C10H19N2O5], 229.11828 [C10H17N2O4]"	5840.93	1	-0.0105209	0.579014	594.46	18.4489	1	253.16651 [C10H13D6N2O5]	5699.58	1.02
650	591.197	7.02639	2	"247.12885 [C10H19N2O5], 229.11828 [C10H17N2O4]"	5381.89	1	-0.0216799	-1.10459	597.234	7.00471	3	"253.16651 [C10H13D6N2O5], 253.16651 [C10H13D6N2O5], 184.06043 [C8H10NO4]"	5429.29	0.991269
651	591.197	6.34511	3	"247.12885 [C10H19N2O5], 229.11828 [C10H17N2O4], 184.06043 [C8H10NO4]"	13371.2	1	-0.0127215	-0.0480548	597.235	6.33239	3	"253.16651 [C10H13D6N2O5], 235.15594 [C10H11D6N2O4], 184.06043 [C8H10NO4]"	10311.3	1.29675
652	591.198	6.57888	4	"247.12885 [C10H19N2O5], 229.11828 [C10H17N2O4], 184.06043 [C8H10NO4], 166.04987 [C8H8NO3]"	11521.8	1	-0.0127187	-0.976499	597.235	6.56617	4	"253.16651 [C10H13D6N2O5], 235.15594 [C10H11D6N2O4], 184.06043 [C8H10NO4], 166.04987 [C8H8NO3]"	8833.93	1.30427
653	591.304	11.6422	5	"247.12885 [C10H19N2O5], 229.11828 [C10H17N2O4], 202.071 [C8H12NO5], 184.06043 [C8H10NO4], 166.04987 [C8H8NO3]"	8361.59	1	-0.00670052	-1.19797	597.341	11.6355	4	"253.16651 [C10H13D6N2O5], 235.15594 [C10H11D6N2O4], 184.06043 [C8H10NO4], 166.04987 [C8H8NO3]"	6794.69	1.23061
654	597.374	11.3231	3	"229.11828 [C10H17N2O4], 229.11828 [C10H17N2O4], 202.071 [C8H12NO5]"	7711.14	1	-0.00720978	-0.079382	603.411	11.3159	3	"253.16651 [C10H13D6N2O5], 235.15594 [C10H11D6N2O4], 202.071 [C8H12NO5]"	9625.26	0.801135
655	598.351	13.0282	4	"247.12885 [C10H19N2O5], 229.11828 [C10H17N2O4], 184.06043 [C8H10NO4], 166.04987 [C8H8NO3]"	9587.66	1	-0.00374794	1.3263	604.389	13.0244	3	"253.16651 [C10H13D6N2O5], 184.06043 [C8H10NO4], 166.04987 [C8H8NO3]"	11270.8	0.850666
656	598.352	11.6354	5	"247.12885 [C10H19N2O5], 229.11828 [C10H17N2O4], 202.071 [C8H12NO5], 184.06043 [C8H10NO4], 166.04987 [C8H8NO3]"	11053	1	-0.00047588	-2.81938	604.388	11.6349	4	"253.16651 [C10H13D6N2O5], 235.15594 [C10H11D6N2O4], 184.06043 [C8H10NO4], 166.04987 [C8H8NO3]"	7307.46	1.51257
657	598.352	12.3476	1	247.12885 [C10H19N2O5]	5771.58	1	-0.0485859	0.0863682	604.389	12.299	1	253.16651 [C10H13D6N2O5]	5873.29	0.98
658	598.352	13.2357	4	"247.12885 [C10H19N2O5], 229.11828 [C10H17N2O4], 184.06043 [C8H10NO4], 166.04987 [C8H8NO3]"	44109.3	1	-0.00314331	-0.55312	604.389	13.2326	3	"235.15594 [C10H11D6N2O4], 184.06043 [C8H10NO4], 166.04987 [C8H8NO3]"	56599.2	0.779327
659	599.319	11.0927	4	"247.12885 [C10H19N2O5], 229.11828 [C10H17N2O4], 202.071 [C8H12NO5], 184.06043 [C8H10NO4]"	14883.2	1	-0.0107813	-2.1541	605.355	11.0819	5	"253.16651 [C10H13D6N2O5], 235.15594 [C10H11D6N2O4], 202.071 [C8H12NO5], 184.06043 [C8H10NO4], 166.04987 [C8H8NO3]"	13953.1	1.06665
660	599.33	13.773	3	"247.12885 [C10H19N2O5], 229.11828 [C10H17N2O4], 166.04987 [C8H8NO3]"	6621.89	1	-0.00477123	-1.78503	605.367	13.7683	3	"253.16651 [C10H13D6N2O5], 235.15594 [C10H11D6N2O4], 184.06043 [C8H10NO4]"	6165	1.07411
661	613.367	10.5064	2	"247.12885 [C10H19N2O5], 229.11828 [C10H17N2O4]"	20905.1	1	-0.00075054	2.44719	619.407	10.5056	1	253.16651 [C10H13D6N2O5]	18995.7	1.1
662	614.285	7.49623	5	"247.12885 [C10H19N2O5], 229.11828 [C10H17N2O4], 202.071 [C8H12NO5], 184.06043 [C8H10NO4], 166.04987 [C8H8NO3]"	7870.24	1	-0.00530291	-2.14002	620.321	7.49093	5	"253.16651 [C10H13D6N2O5], 235.15594 [C10H11D6N2O4], 202.071 [C8H12NO5], 184.06043 [C8H10NO4], 166.04987 [C8H8NO3]"	6342.87	1.2408
663	620.334	13.2404	4	"247.12885 [C10H19N2O5], 229.11828 [C10H17N2O4], 184.06043 [C8H10NO4], 166.04987 [C8H8NO3]"	6439.72	1	0.00014686	2.16597	626.373	13.2406	3	"235.15594 [C10H11D6N2O4], 184.06043 [C8H10NO4], 166.04987 [C8H8NO3]"	5107.49	1.26084
664	636.307	13.2393	4	"247.12885 [C10H19N2O5], 229.11828 [C10H17N2O4], 184.06043 [C8H10NO4], 166.04987 [C8H8NO3]"	25812.1	1	-0.00295067	1.35581	642.345	13.2364	3	"235.15594 [C10H11D6N2O4], 184.06043 [C8H10NO4], 166.04987 [C8H8NO3]"	33235.2	0.776648
665	639.42	11.8537	2	"229.11828 [C10H17N2O4], 184.06043 [C8H10NO4]"	28300.7	1	-0.00577068	-0.181112	645.458	11.848	4	"253.16651 [C10H13D6N2O5], 235.15594 [C10H11D6N2O4], 184.06043 [C8H10NO4], 166.04987 [C8H8NO3]"	26959.5	1.04975
666	639.421	11.9782	4	"247.12885 [C10H19N2O5], 229.11828 [C10H17N2O4], 184.06043 [C8H10NO4], 166.04987 [C8H8NO3]"	27601.2	1	-0.130266	-0.803925	645.458	11.848	4	"253.16651 [C10H13D6N2O5], 235.15594 [C10H11D6N2O4], 184.06043 [C8H10NO4], 166.04987 [C8H8NO3]"	26959.5	1.0238
667	639.421	13.6477	4	"247.12885 [C10H19N2O5], 229.11828 [C10H17N2O4], 184.06043 [C8H10NO4], 166.04987 [C8H8NO3]"	6467.26	1	-0.00589275	-1.16026	645.458	13.6418	4	"253.16651 [C10H13D6N2O5], 235.15594 [C10H11D6N2O4], 184.06043 [C8H10NO4], 166.04987 [C8H8NO3]"	5954.93	1.08603
668	639.422	13.4765	3	"247.12885 [C10H19N2O5], 184.06043 [C8H10NO4], 166.04987 [C8H8NO3]"	5311.62	1	0.163769	-1.07551	645.459	13.6402	4	"253.16651 [C10H13D6N2O5], 235.15594 [C10H11D6N2O4], 184.06043 [C8H10NO4], 166.04987 [C8H8NO3]"	5078.82	1.04584
669	639.422	11.8355	3	"229.11828 [C10H17N2O4], 184.06043 [C8H10NO4], 166.04987 [C8H8NO3]"	15900.2	1	-0.0282135	-2.64819	645.458	11.8073	2	"253.16651 [C10H13D6N2O5], 235.15594 [C10H11D6N2O4]"	15406.6	1.03204
670	655.415	10.0243	2	"247.12885 [C10H19N2O5], 184.06043 [C8H10NO4]"	5384.24	1	-0.00603676	1.17227	661.453	10.0182	3	"253.16651 [C10H13D6N2O5], 235.15594 [C10H11D6N2O4], 184.06043 [C8H10NO4]"	5087.69	1.05829
671	663.423	14.7996	2	"247.12885 [C10H19N2O5], 229.11828 [C10H17N2O4]"	9969.49	1	-0.0084362	-1.56066	669.459	14.7912	2	"253.16651 [C10H13D6N2O5], 184.06043 [C8H10NO4]"	9717.43	1.02594
672	665.436	14.3897	1	247.12885 [C10H19N2O5]	7716	1	-0.0134659	-0.121524	671.474	14.3762	1	253.16651 [C10H13D6N2O5]	8786.93	0.88
673	665.439	11.6032	3	"247.12885 [C10H19N2O5], 229.11828 [C10H17N2O4], 184.06043 [C8H10NO4]"	5606.55	1	-0.0271978	1.11649	671.477	11.576	3	"253.16651 [C10H13D6N2O5], 235.15594 [C10H11D6N2O4], 184.06043 [C8H10NO4]"	6596.49	0.84993
674	666.469	13.7682	3	"229.11828 [C10H17N2O4], 184.06043 [C8H10NO4], 166.04987 [C8H8NO3]"	21436.5	1	-0.0069704	-0.570403	672.506	13.7613	3	"235.15594 [C10H11D6N2O4], 184.06043 [C8H10NO4], 166.04987 [C8H8NO3]"	19082.3	1.12337
675	669.29	7.50794	3	"247.12885 [C10H19N2O5], 229.11828 [C10H17N2O4], 184.06043 [C8H10NO4]"	5976.29	1	-0.00350475	0.855289	675.328	7.50443	2	"235.15594 [C10H11D6N2O4], 184.06043 [C8H10NO4]"	7304.24	0.818195
676	673.275	7.48767	5	"247.12885 [C10H19N2O5], 229.11828 [C10H17N2O4], 202.071 [C8H12NO5], 184.06043 [C8H10NO4], 166.04987 [C8H8NO3]"	5310.84	1	-0.0036397	0.81347	679.313	7.48403	5	"253.16651 [C10H13D6N2O5], 235.15594 [C10H11D6N2O4], 202.071 [C8H12NO5], 184.06043 [C8H10NO4], 166.04987 [C8H8NO3]"	8205.83	0.647204
677	692.307	7.48844	5	"247.12885 [C10H19N2O5], 229.11828 [C10H17N2O4], 202.071 [C8H12NO5], 184.06043 [C8H10NO4], 166.04987 [C8H8NO3]"	7191.78	1	-0.00233841	-0.816645	698.344	7.4861	5	"253.16651 [C10H13D6N2O5], 235.15594 [C10H11D6N2O4], 202.071 [C8H12NO5], 184.06043 [C8H10NO4], 166.04987 [C8H8NO3]"	6778.09	1.06103
678	698.422	11.3382	3	"247.12885 [C10H19N2O5], 229.11828 [C10H17N2O4], 202.071 [C8H12NO5]"	10578.3	1	-0.00482559	-0.664339	704.459	11.3334	3	"253.16651 [C10H13D6N2O5], 235.15594 [C10H11D6N2O4], 202.071 [C8H12NO5]"	13334	0.793332
679	700.539	15.9195	2	"247.12885 [C10H19N2O5], 166.04987 [C8H8NO3]"	28517.9	1	-0.0333462	-1.04943	706.576	15.8862	3	"253.16651 [C10H13D6N2O5], 235.15594 [C10H11D6N2O4], 184.06043 [C8H10NO4]"	24396	1.16896
680	706.465	13.2531	4	"247.12885 [C10H19N2O5], 229.11828 [C10H17N2O4], 184.06043 [C8H10NO4], 166.04987 [C8H8NO3]"	14469.6	1	-0.0057106	-1.208	712.501	13.2474	3	"235.15594 [C10H11D6N2O4], 184.06043 [C8H10NO4], 166.04987 [C8H8NO3]"	11326	1.27756
681	772.441	12.9945	4	"247.12885 [C10H19N2O5], 229.11828 [C10H17N2O4], 184.06043 [C8H10NO4], 166.04987 [C8H8NO3]"	6742.58	1	-0.00580215	-1.40787	778.478	12.9887	3	"253.16651 [C10H13D6N2O5], 184.06043 [C8H10NO4], 166.04987 [C8H8NO3]"	6002.08	1.12337
682	774.456	13.286	2	"229.11828 [C10H17N2O4], 184.06043 [C8H10NO4]"	8465.94	1	0.106613	0.0604745	780.494	13.3926	3	"253.16651 [C10H13D6N2O5], 235.15594 [C10H11D6N2O4], 184.06043 [C8H10NO4]"	15885.8	0.532926
683	774.458	13.3972	3	"247.12885 [C10H19N2O5], 229.11828 [C10H17N2O4], 184.06043 [C8H10NO4]"	20231.2	1	-0.00459766	-1.62627	780.494	13.3926	3	"253.16651 [C10H13D6N2O5], 235.15594 [C10H11D6N2O4], 184.06043 [C8H10NO4]"	15885.8	1.27354
684	812.413	13.397	3	"247.12885 [C10H19N2O5], 229.11828 [C10H17N2O4], 184.06043 [C8H10NO4]"	7333.99	1	-0.00583267	-1.05553	818.45	13.3912	3	"253.16651 [C10H13D6N2O5], 235.15594 [C10H11D6N2O4], 184.06043 [C8H10NO4]"	6137.42	1.19496
685	829.506	13.2455	4	"247.12885 [C10H19N2O5], 229.11828 [C10H17N2O4], 184.06043 [C8H10NO4], 166.04987 [C8H8NO3]"	5659.37	1	-0.0023489	0.364553	835.544	13.2432	3	"235.15594 [C10H11D6N2O4], 184.06043 [C8H10NO4], 166.04987 [C8H8NO3]"	5557.75	1.01828
For Fragment Ions Count >= 4 of DMED-d0- and DMED-d6-labeled metabolites, the intensity ratio range was set as 0.5-1.5

## Sheet: Table S3
Table S3. Detailed information of annotated glucuronides.
No.	m/z (DMED-d0-labeled)	RT (min)	m/z (DMED-d6-labeled)	m/z (protype)	m/z (aglycone)	Annotation	Adducts	ppm	Level	Supperclass
1	293.171	7.15	299.21	223.082	47.0498	β-D-Ethyl glucuronide	M+H	0	2	Organic oxygen compounds
2	306.144	4.75	312.182	236.055	60.0229	Pyridine N-oxide glucuronide	M+H-2H2O	9	3	Organic oxygen compounds
3	330.121	8.92	336.159	260.032	83.9996	Dopamine glucuronide	M+H	7.57303	3	Organic oxygen compounds
4	341.17	5.38	347.207	271.08	95.0481	Phenol glucuronide	M+H	4	3	Organic oxygen compounds
5	341.171	5.7	347.21	271.082	95.0498	Arene oxide glucuronide	M+H	1.07488	3	Organoheterocyclic compounds
6	346.234	4.67	352.271	276.144	100.112	Cyclohexylamine glucuronide	M+H	5.99325	3	Organic nitrogen compounds
7	348.196	6.77	354.233	278.106	102.074	Tyramine glucuronide	M+H-2H2O	10	3	Organic oxygen compounds
8	350.209	9.86	356.247	280.119	104.087	Phenethylamine glucuronide	M+H-H2O	2	3	Organic oxygen compounds
9	355.186	7.48	361.223	285.097	109.065	p-Cresol glucuronide	M+H	1	1	Organic oxygen compounds
10	355.223	9.1	361.261	285.133	109.101	Octanoylglucuronide	M+H-2H2O	4	3	Organic oxygen compounds
11	355.223	9.82	361.26	285.134	109.102	Valproic acid glucuronide	M+H-2H2O	0	3	Organic oxygen compounds
12	363.185	10.47	369.223	293.095	117.063	5-(3'-Hydroxyphenyl)-γ-valerolactone-3'-O-glucuronide	M+H	10.1878	3	Organic oxygen compounds
13	369.16	7.06	375.202	299.07	123.038	Benzoyl glucuronide	M+H	20.7305	3	Organic oxygen compounds
14	369.203	9.28	375.238	299.114	123.082	2-Phenylethanol glucuronide	M+H	4	2	Organic oxygen compounds
15	369.203	7.23	375.239	299.114	123.082	4-Ethylphenol glucuronide	M+H	3.49173	3	Organic oxygen compounds
16	372.159	6.66	378.198	302.069	126.037	4-Aminophenyl 1-thio-β-D-glucopyranosiduronic acid	M+H	1.63361	3	Organic oxygen compounds
17	373.162	6.38	379.197	303.073	127.041	2,3-Dihydroxyphenyl β-D-glucopyranosiduronic acid	M+H	3.62951	3	Organic oxygen compounds
18	373.162	6.38	379.197	303.073	127.041	5-Hydroxymethyl-2-furancarboxaldehyde glucuronide	M+H	7.99847	3	Organic oxygen compounds
19	373.162	6.38	379.201	303.073	127.041	Maltol glucuronide	M+H	9	3	Organoheterocyclic compounds
20	373.164	6.57	379.201	303.074	127.042	Phloroglucinol glucuronide	M+H	20.4661	3	Benzenoids
21	373.164	6.56	379.197	303.074	127.042	Pyrogallol-2-O-glucuronide	M+H	8.90879	3	Organic oxygen compounds
22	375.25	7.42	381.286	305.16	129.128	(R)-1-Octen-3-ol glucuronide	M+H	2.36012	3	Lipids and lipid-like molecules
23	380.181	6.42	386.218	310.092	134.06	2-Oxindole glucuronide	M+H	7.45931	3	Organoheterocyclic compounds
24	380.181	6.42	386.218	310.092	134.06	3-Indolyl-Î²-D-glucuronide	M+H	3.22484	3	Organic oxygen compounds
25	380.183	5.05	386.22	310.093	134.061	(??)-2-Hydroxy-2-phenylacetonitrile glucuronide	M+H	2.23779	3	Benzenoids
26	385.161	5.46	391.197	315.071	139.039	2,5-Dihydroxybenzaldehyde glucuronide	M+H	2.9192	3	Organic oxygen compounds
27	385.161	5.46	391.198	315.071	139.039	Salicyl acyl glucuronide	M+H	1.26955	3	Organic oxygen compounds
28	385.161	5.46	391.197	315.071	139.039	Salicylic acid glucuronide	M+H	2.9192	3	Benzenoids
29	387.17	7.18	393.213	317.08	141.048	3-Hydroxy-2-methoxyphenyl beta-D-glucopyranosiduronic acid	M+H	20	3	Organic oxygen compounds
30	387.285	13.27	393.322	317.196	141.164	(6S)-2,6-Anhydro-6-[(1S)-2-isopropyl-5-methylcyclohexyl]-L-gulonic acid	M+H	2.20683	2	Lipids and lipid-like molecules
31	390.258	6.01	396.295	320.169	144.137	Pseudoconhydrine glucuronide	M+H	14.5693	3	Alkaloids and derivatives
32	391.235	9.32	397.272	321.145	145.113	Nicotine glucuronide	M+H-H2O	0	3	Organic oxygen compounds
33	396.176	4.76	402.214	326.087	150.055	Dihydroxy-2H-indole glucuronide	M+H	1	3	Organic oxygen compounds
34	396.179	5.21	402.216	326.089	150.057	Dihyroxy-1H-indole glucuronide I	M+H	7	2	Organic oxygen compounds
35	396.179	5.21	402.216	326.089	150.057	L-Methionine glucuronide	M+H	10.6625	3	Organic acids and derivatives
36	398.195	8.91	404.229	328.106	152.074	4-Acetamidophenyl β-L-glucopyranosiduronic acid	M+H	8.83868	3	Organic oxygen compounds
37	398.195	8.91	404.229	328.106	152.074	N-Methylanthranilic Acid glucuronide	M+H	17.7548	3	Benzenoids
38	399.134	6.39	405.176	329.044	153.012	5-(3',4'-Dihydroxyphenyl)-γ-valerolactone-4'-O-methyl-3'-O-glucuronide	M+H	13.5642	2	Organic oxygen compounds
39	403.246	9.44	409.282	333.156	157.124	4-Hydroxynonenal glucuronide	M+H	9.02602	3	Lipids and lipid-like molecules
40	403.28	12.46	409.317	333.19	157.158	Neo menthol glucuronide	M+H	1	3	Lipids and lipid-like molecules
41	403.281	13.02	409.318	333.191	157.159	2-Isopropyl-5-methylcyclohexyl β-D-glucopyranosiduronic acid	M+H	0.600256	2	Lipids and lipid-like molecules
42	403.281	11.48	409.318	333.191	157.159	Menthol glucuronide	M+H	2	3	Lipids and lipid-like molecules
43	407.23	9.03	413.267	337.14	161.108	Tryptamine glucuronide	M+H	2.48281	3	Organoheterocyclic compounds
44	410.192	5.53	416.229	340.103	164.071	2-Methoxyacetaminophen glucuronide	M+H-H2O	0	3	Organic oxygen compounds
45	410.193	5.79	416.23	340.103	164.071	5-Hydroxy-6-methoxyindole glucuronide	M+H	2	3	Organic oxygen compounds
46	410.193	5.91	416.23	340.103	164.071	6-Hydroxy-5-methoxyindole glucuronide	M+H	0.588057	3	Organic oxygen compounds
47	411.215	9.48	417.259	341.126	165.094	trans-isoeugenol-O-glucuronide	M+H	6.44928	3	Phenylpropanoids and polyketides
48	413.191	4.37	419.229	343.102	167.07	Vanillic acid 4-O-glucuronide	M+H	3.78895	2	Phenylpropanoids and polyketides
49	413.192	4.39	419.229	343.103	167.071	3-Methoxy-4-hydroxyphenylglycol glucuronide	M+H-H2O	1	3	Organic oxygen compounds
50	413.192	4.4	419.229	343.103	167.071	3-Hydroxyphenylpropionic acid glucuronide	M+H	1	3	Organic oxygen compounds
51	413.228	11.33	419.266	343.139	167.107	6-Pentyl-2H-pyran-2-one glucuronide	M+H	3.02862	3	Organoheterocyclic compounds
52	413.228	11.33	419.266	343.139	167.107	Perillic acid glucuronide	M+H	2.39367	3	Lipids and lipid-like molecules
53	415.209	6.35	421.246	345.119	169.087	4-Ipomeanol glucuronide	M+H	4.78839	3	Organic oxygen compounds
54	416.203	6.63	422.24	346.113	170.081	Norepinephrine glucuronide	M+H	2.93976	3	Benzenoids
55	417.26	9.8	423.297	347.17	171.138	8,9-p-Menthen-1,2-diol glucuronide	M+H	1.16864	3	Lipids and lipid-like molecules
56	417.26	9.8	423.297	347.17	171.138	d-Limonene-1,2-diol glucuronide	M+H	1	3	Lipids and lipid-like molecules
57	417.26	13.73	423.297	347.17	171.138	p-Menth-8-ene-1,4-diol glucuronide	M+H	1	3	Lipids and lipid-like molecules
58	419.277	9.87	425.313	349.187	173.155	Capric acid glucuronide	M+H	4.67458	3	Lipids and lipid-like molecules
59	422.192	8.42	428.229	352.103	176.071	3-Indoleacetic acid glucuronide	M+H	2.27181	3	Organoheterocyclic compounds
60	422.193	8.3	428.229	352.103	176.071	Indole-3-acetic-acid-O-glucuronide	M+H	0	2	Organic oxygen compounds
61	425.264	12.69	431.302	355.175	179.143	Propofol glucuronide	M+H	0	2	Organic oxygen compounds
62	427.243	11.46	433.281	357.154	181.121	Dihydroactinidiolide glucuronide	M+H	8.28167	3	Organoheterocyclic compounds
63	427.243	11.46	433.281	357.154	181.121	Jasmolone glucuronide	M+H	8.37487	3	Organic oxygen compounds
64	433.254	9.45	439.292	363.165	187.133	(1beta,2beta,5beta)-p-Menth-3-ene-1,2,5-triol glucuronide	M+H	4.86177	3	Lipids and lipid-like molecules
65	438.235	6.39	444.274	368.145	192.113	4-(Methylnitrosamino)-1-(3-pyridyl)-1-butanol glucuronide	M+H-H2O	2	3	Lipids and lipid-like molecules
66	438.235	6.39	444.274	368.145	192.113	NNAL-N-glucuronide	M+H-H2O	2	3	Organic oxygen compounds
67	441.186	5.86	447.224	371.097	195.065	cis-Ferulic acid 4-glucuronide	M+H	1	3	Organic oxygen compounds
68	441.187	5.86	447.224	371.097	195.065	Ferulic acid 4-O-glucuronide	M+H	0	3	Organic oxygen compounds
69	441.187	5.85	447.224	371.098	195.066	5-[(E)-2-Carboxyvinyl]-2-methoxyphenyl β-D-glucopyranosiduronic acid	M+H	0	2	Organic oxygen compounds
70	441.187	5.85	447.224	371.098	195.066	Isoferuloyl C1-glucuronide	M+H	1	3	Phenylpropanoids and polyketides
71	441.187	5.85	447.224	371.098	195.066	trans-Ferulic acid glucuronide	M+H	0	3	Phenylpropanoids and polyketides
72	441.187	5.85	447.224	371.098	195.066	Isoferulic acid 3-O-glucuronide	M+H	2	3	Organic oxygen compounds
73	441.188	5.85	447.224	371.098	195.066	4-[(E)-2-Carboxyvinyl]-2-methoxyphenyl beta-D-glucopyranosiduronic acid	M+H	0.808412	3	Organic oxygen compounds
74	441.188	5.85	447.224	371.098	195.066	Feruloyl C1-glucuronide	M+H	2	3	Phenylpropanoids and polyketides
75	441.26	8.56	447.297	371.17	195.138	Neocnidilide glucuronide	M+H	1.02491	3	Organoheterocyclic compounds
76	443.203	4.33	449.238	373.113	197.081	4-(2-Carboxyethyl)-2-methoxyphenyl beta-D-glucopyranosiduronic acid	M+H	0	3	Organic oxygen compounds
77	443.203	4.33	449.238	373.113	197.081	Dihydroferulic acid glucuronide	M+H	1.53794	3	Phenylpropanoids and polyketides
78	445.218	6.58	451.258	375.129	199.097	5-(4-methyl-5-oxo-2H-furan-3-yl)pentanoic acid glucuronide	M+H	2	3	Lipids and lipid-like molecules
79	455.276	9.45	461.312	385.186	209.154	3-Hydroxy-beta-ionone glucuronide	M+H	0.478116	3	Lipids and lipid-like molecules
80	459.181	9.75	465.219	389.092	213.06	Urolithin B 3-O-glucuronide	M+H	13	3	Organic oxygen compounds
81	459.27	11.31	465.307	389.18	213.148	Cucurbic acid glucuronide	M+H	3.28409	3	Lipids and lipid-like molecules
82	459.27	11.31	465.307	389.18	213.148	Dihydrojasmonic acid glucuronide	M+H	3.31544	3	Lipids and lipid-like molecules
83	464.192	11.65	470.232	394.103	218.07	(5α,6β)-3-Hydroxy-17-methyl-4,5-epoxymorphinan-6-yl β-L-glucopyranosiduronic acid	M+H	0.215428	3	Alkaloids and derivatives
84	468.222	10.94	474.26	398.133	222.101	4-O-(2-Acetamido-2-deoxy-β-D-glucopyranosyl)-β-D-glucopyranuronic acid	M+H	7.53523	3	Phenylpropanoids and polyketides
85	469.254	8.63	475.292	399.164	223.132	Dehydrovomifoliol glucuronide	M+H	6.27427	3	Lipids and lipid-like molecules
86	471.272	11.33	477.306	401.182	225.15	Methyl jasmonate glucuronide	M+H	4.4415	3	Lipids and lipid-like molecules
87	473.25	8.84	479.287	403.161	227.129	Tuberonic acid glucuronide	M+H	1.32084	3	Lipids and lipid-like molecules
88	475.266	7.03	481.302	405.177	229.144	Traumatic acid glucuronide	M+H	2.2014	3	Lipids and lipid-like molecules
89	477.28	9.43	483.319	407.19	231.158	Talaromycin A glucuronide	M+H	5.19122	3	Organic oxygen compounds
90	479.251	7.45	485.289	409.162	233.13	Melatonin glucuronide	M+H	3	3	Nucleosides, nucleotides, and analogues
91	483.213	4.87	489.251	413.123	237.091	Ketoprofen glucuronide	M+H-H2O	1	3	Benzenoids
92	483.306	10.78	489.343	413.216	237.184	Epilubimin glucuronide	M+H	5.05933	3	Lipids and lipid-like molecules
93	483.306	10.77	489.343	413.217	237.184	Capsidiol glucuronide	M+H	4.63772	3	Lipids and lipid-like molecules
94	485.212	7.9	491.248	415.122	239.09	5-(3',4',5'-trihydroxyphenyl)-gamma-valerolactone-O-methyl-4'-O-glucuronide	M+H	3	3	Organic oxygen compounds
95	487.231	9.78	493.268	417.141	241.109	CMPF glucuronide	M+H	6.69199	3	Lipids and lipid-like molecules
96	489.223	10.02	495.261	419.133	243.101	4-[(3S)-7-Hydroxy-3,4-dihydro-2H-chromen-3-yl]phenyl beta-D-glucopyranosiduronic acid	M+H	1.9087	3	Phenylpropanoids and polyketides
97	489.223	10.02	495.261	419.133	243.101	Equol 4'-O-glucuronide	M+H	1	3	Phenylpropanoids and polyketides
98	489.223	10.02	495.261	419.133	243.101	Equol 7-O-glucuronide	M+H	1	3	Phenylpropanoids and polyketides
99	489.225	10.02	495.261	419.135	243.103	(3S)-3-(4-Hydroxyphenyl)-3,4-dihydro-2H-chromen-7-yl beta-D-glucopyranosiduronic acid	M+H	2.38587	3	Phenylpropanoids and polyketides
100	489.225	10.02	495.261	419.135	243.103	Fenoprofen glucuronide	M+H	4	3	Organic oxygen compounds
101	493.256	9.29	499.293	423.167	247.135	8-Epixanthatin glucuronide	M+H	5.66496	3	Lipids and lipid-like molecules
102	497.247	6.79	503.281	427.157	251.125	3,4-Dihydro-6-hydroxy-2,5,7,8-tetramethyl-2H-1-benzopyran-2-carboxylic acid glucuronide	M+H	11.9461	3	Organoheterocyclic compounds
103	497.247	6.79	503.281	427.157	251.125	4-(1-Carboxyethyl)-3-hydroxy-2-(3-methyl-2-buten-3-yl)phenyl hexopyranosiduronic acid	M+H	7.02312	2	Organic oxygen compounds
104	497.249	7.61	503.287	427.159	251.127	4-(1-Carboxyethyl)-3-hydroxy-2-(3-methyl-2-buten-2-yl)phenyl hexopyranosiduronic acid	M+H	2.80925	2	Organic oxygen compounds
105	497.249	7.61	503.287	427.159	251.127	Hyperolactone A glucuronide	M+H	4.77843	3	Organoheterocyclic compounds
106	497.249	7.44	503.287	427.16	251.128	4-(1-Carboxyethyl)-3-hydroxy-2-(3-methyl-2-buten-1-yl)phenyl hexopyranosiduronic acid	M+H	0.389476	2	Organic oxygen compounds
107	497.249	7.44	503.287	427.16	251.128	Ubiquinone-1 glucuronide	M+H	2.78742	3	Lipids and lipid-like molecules
108	497.286	8.68	503.324	427.196	251.164	Gemfibrozil 1-O-beta-Glucuronide	M+H	0	3	Organic oxygen compounds
109	497.286	8.68	503.324	427.196	251.164	Heliannuol A glucuronide	M+H	2.4082	3	Organoheterocyclic compounds
110	497.286	8.68	503.324	427.196	251.164	Pentalenic acid glucuronide	M+H	1.99073	3	Lipids and lipid-like molecules
111	497.286	8.55	503.322	427.196	251.164	Lactaronecatorin A glucuronide	M+H	2.00683	3	Lipids and lipid-like molecules
112	499.302	10.81	505.335	429.212	253.18	Epioxylubimin glucuronide	M+H	0.789951	3	Lipids and lipid-like molecules
113	503.295	9.89	509.333	433.205	257.173	(3R,4S,5S,6S)-6-Carboxy-N-[2-(diphenylmethoxy)ethyl]-3,4,5-trihydroxy-N,N-dimethyltetrahydro-2H-pyran-2-aminium	M+H	9.94877	2	Organic oxygen compounds
114	511.265	10.31	517.302	441.175	265.143	gamma-CEHC glucuronide	M+H	1	3	Organic oxygen compounds
115	511.266	8.43	517.303	441.176	265.144	(4R)-3-methylidene-4-[(E)-3-methyl-4-(4-methyl-5-oxooxolan-2-yl)but-2-enyl]oxolan-2-one glucuronide	M+H	0	3	Lipids and lipid-like molecules
116	511.268	8.6	517.303	441.178	265.116	(S)-Abscisic acid glucuronide	M+H	9	3	Lipids and lipid-like molecules
117	515.26	12.31	521.298	445.17	269.138	Kamahine C glucuronide	M+H	3.344	3	Organic oxygen compounds
118	515.262	12.55	521.302	445.172	269.14	Diethylstibestrol glucuronide	M+H	3	1	Lipids and lipid-like molecules
119	519.305	10.06	525.346	449.216	273.184	2-Methoxyestrone 3-glucuronide	M+H	3	3	Lipids and lipid-like molecules
120	519.305	10.19	525.346	449.216	273.184	Estradiol-17beta-glucuronide	M+H	3	2	Lipids and lipid-like molecules
121	519.306	11.21	525.346	449.217	273.185	17-alpha-Estradiol-3-glucuronide	M+H	0	2	Lipids and lipid-like molecules
122	519.343	20.46	525.38	449.253	273.221	5alpha-Androst-16-en-3-one glucuronide	M+H	2.92802	3	Lipids and lipid-like molecules
123	521.357	20.05	527.399	451.268	275.236	3alpha-Androstanediol glucuronide	M+H-H2O	3.32396	3	Lipids and lipid-like molecules
124	521.358	21.25	527.396	451.269	275.236	17-Hydroxyandrostane-3-glucuronide	M+H-H2O	2	3	Lipids and lipid-like molecules
125	525.278	11.99	531.316	455.188	279.156	alpha-CEHC glucuronide	M+H	6	3	Organic oxygen compounds
126	531.254	7.75	537.291	461.165	285.133	Clonostachydiol glucuronide	M+H	4.20855	3	Phenylpropanoids and polyketides
127	531.255	8.05	537.292	461.166	285.134	2-Phenylethyl beta-D-glucopyranoside glucuronide	M+H	0.350713	3	Organic oxygen compounds
128	534.28	11.8	540.318	464.191	288.159	(5alpha,6beta)-3-Hydroxy-17-methyl-4,5-epoxymorphinan-6-yl beta-L-glucopyranosiduronic acid	M+H	3.23142	3	Alkaloids and derivatives
129	534.28	11.8	540.318	464.191	288.159	4'-O,N-dimethylnorbelladine glucuronide	M+H	5.20544	3	Alkaloids and derivatives
130	534.28	11.8	540.318	464.191	288.159	Dihydroisomorphine-6-glucuronide	M+H	2	3	Alkaloids and derivatives
131	534.28	11.8	540.318	464.191	288.159	Dihydromorphine-3-glucuronide	M+H	2	3	Alkaloids and derivatives
132	534.28	11.8	540.318	464.191	288.159	Etodolac acyl glucuronide	M+H	2	3	Organic oxygen compounds
133	534.28	11.8	540.318	464.191	288.159	Galantamine glucuronide	M+H	5.20544	3	Alkaloids and derivatives
134	537.353	13.45	543.39	467.263	291.231	5-alpha-Dihydrotestosterone glucuronide	M+H	1.34836	3	Lipids and lipid-like molecules
135	537.353	14.22	543.391	467.264	291.231	Epiandrosterone glucuronide	M+H	1	3	Lipids and lipid-like molecules
136	537.353	14.06	543.392	467.264	291.231	Etiocholanolone glucuronide	M+H	1	2	Lipids and lipid-like molecules
137	537.353	12.86	543.392	467.264	291.232	3-alpha-hydroxy-5-alpha-androstane-17-one 3-D-glucuronide	M+H	0	3	Lipids and lipid-like molecules
138	537.353	15.62	543.39	467.264	291.232	5alpha-Androstan-17beta-ol-3-one glucosiduronate	M+H	0	3	Lipids and lipid-like molecules
139	537.354	15.62	543.39	467.264	291.232	5-Androstenediol glucuronide	M+H	2	3	Lipids and lipid-like molecules
140	537.354	15.62	543.39	467.264	291.232	Dihydrotestosterone glucuronide	M+H	1.34836	2	Lipids and lipid-like molecules
141	537.354	14.16	543.391	467.264	291.232	Androsterone glucuronide	M+H	0	1	Lipids and lipid-like molecules
142	541.33	11.8	547.367	471.24	295.208	11-Hydroxyprogesterone 11-glucuronide	M+H-2H2O	3	3	Lipids and lipid-like molecules
143	545.25	10.81	551.292	475.161	299.129	Enterolactone 3''-glucuronide	M+H	2	3	Lignans, neolignans and related compounds
144	545.251	10.94	551.288	475.162	299.13	Enterolactone 3'-glucuronide	M+H	4	3	Lignans, neolignans and related compounds
145	548.261	10.68	554.297	478.171	302.139	(+)-9-O-Demethylhomolycorine glucuronide	M+H	0.330973	3	Alkaloids and derivatives
146	551.218	9.58	557.254	481.129	305.097	2-Methoxy-5-[(2R,3R)-3,5,7-trihydroxy-3,4-dihydro-2H-chromen-2-yl]phenyl beta-D-glucopyranosiduronic acid	M+H	11.847	3	Phenylpropanoids and polyketides
147	551.218	9.58	557.254	481.129	305.097	3'-O-methyl-(-)-epicatechin glucuronide	M+H	18.6822	3	Phenylpropanoids and polyketides
148	551.333	12.16	557.369	481.243	305.211	11-ketoetiocholanolone glucuronide	M+H	0	3	Lipids and lipid-like molecules
149	551.333	12.16	557.37	481.243	305.211	11-Oxo-androsterone glucuronide	M+H	1	3	Lipids and lipid-like molecules
150	551.333	12.16	557.37	481.243	305.211	16a-Hydroxydehydroisoandrosterone glucuronide	M+H	0.982924	3	Lipids and lipid-like molecules
151	553.344	11.32	559.38	483.254	307.222	(3β,5β)-24-Hydroxy-24-oxocholan-3-yl β-D-glucopyranosiduronic acid	M+H	11.024	3	Lipids and lipid-like molecules
152	553.347	11.64	559.386	483.257	307.225	11-beta-Hydroxyandrosterone-3-glucuronide	M+H	3.31085	2	Lipids and lipid-like molecules
153	556.271	8.56	562.302	486.182	310.15	Fluoxetine glucuronide	M+H	17	3	Organic oxygen compounds
154	561.373	13.4	567.411	491.284	315.252	(6Z,9S,10S)-17-Carboxy-10-hydroxy-6-heptadecen-9-yl α-D-talopyranosiduronic acid	M+H	4.07095	2	Lipids and lipid-like molecules
155	561.374	13.72	567.411	491.284	315.252	10-Hydroxy-octadec-12Z-enoate-9-beta-D-glucuronide	M+H	2	3	Lipids and lipid-like molecules
156	561.374	13.72	567.411	491.284	315.252	9,10-DiHOME glucuronide	M+H	5	3	Lipids and lipid-like molecules
157	565.218	11.29	571.256	495.129	319.097	Phenolphthalein glucuronide	M+H	1.25354	3	Organoheterocyclic compounds
158	565.381	17.2	571.42	495.292	319.26	Allopregnanolone glucuronide	M+H	12.2156	3	Lipids and lipid-like molecules
159	567.328	11.46	573.366	497.238	321.206	Atractyligenin 2-glucuronide	M+H	1	3	Lipids and lipid-like molecules
160	567.4	15.9	573.438	497.311	321.279	Pregnanediol 3-O-glucuronide	M+H	1	3	Lipids and lipid-like molecules
161	567.401	14.11	573.439	497.311	321.279	3-α,20-α-Dihydroxy-5-β-pregnane 3-glucuronide	M+H	0	3	Lipids and lipid-like molecules
162	574.276	12.81	580.321	504.187	328.155	Scoulerine;(-)-Scoulerine glucuronide	M+H	0.609468	3	Alkaloids and derivatives
163	577.367	9.91	583.406	507.278	331.246	9,12,13-TriHOME glucuronide	M+H	8	3	Lipids and lipid-like molecules
164	581.377	11.62	587.414	511.288	335.256	Tetrahydrodeoxycorticosterone glucuronide	M+H	8.35176	3	Lipids and lipid-like molecules
165	583.36	11.83	589.398	513.271	337.239	15(S)-HPETE glucuronide	M+H	3	3	Lipids and lipid-like molecules
166	583.36	11.83	589.398	513.271	337.239	Hepoxilin B3 glucuronide	M+H	3	3	Lipids and lipid-like molecules
167	611.353	10.94	617.389	541.264	365.232	Tetrahydrocortisone glucuronide	M+H	3.28558	3	Lipids and lipid-like molecules
168	611.354	11.09	617.389	541.264	365.232	Dihydrocortisol glucuronide	M+H	2.19038	3	Lipids and lipid-like molecules
169	613.367	10.51	619.407	543.278	367.246	Cortolone-3-glucuronide	M+H	4	3	Lipids and lipid-like molecules
170	613.369	9.68	619.408	543.279	367.247	[4,5-dihydroxy-3,4-bis(hydroxymethyl)-4a,8,8-trimethyl-5,6,7,8a-tetrahydro-1H-naphthalen-1-yl] hexanoate glucuronide	M+H	3.26754	3	Lipids and lipid-like molecules
171	613.37	10.59	619.405	543.28	367.248	3b-Allotetrahydrocortisol glucuronide	M+H	0.544591	3	Lipids and lipid-like molecules
172	639.42	11.74	645.458	569.331	393.298	Hyodeoxycholic acid glucuronide	M+H	3.68853	1	Lipids and lipid-like molecules
173	639.42	11.85	645.458	569.331	393.299	(3α,5β,7α)-23-Carboxy-7-hydroxy-24-norcholan-3-yl-b-D-Glucopyranosiduronic acid	M+H	2.81031	2	Lipids and lipid-like molecules
174	639.421	11.98	645.458	569.331	393.299	(3α,5β,7α)-7,24-Dihydroxy-24-oxocholan-3-yl D-glucopyranosiduronic acid	M+H	2	2	Lipids and lipid-like molecules
175	639.421	13.65	645.458	569.332	393.3	(3α,5β,6α)-3,24-Dihydroxy-24-oxocholan-6-yl β-D-glucopyranosiduronic acid	M+H	1.5808	2	Lipids and lipid-like molecules
176	639.422	13.48	645.459	569.332	393.3	Deoxycholic acid 3-glucuronide	M+H	0	2	Lipids and lipid-like molecules
177	639.422	13.56	645.459	569.332	393.3	Isodeoxycholic acid glucuronide	M+H	0	3	Lipids and lipid-like molecules
178	639.422	11.84	645.458	569.333	393.301	3,7-Dihydroxycholan-24-oic acid glucuronide	M+H	2	3	Lipids and lipid-like molecules
179	655.414	12.38	661.451	585.324	409.292	Allocholic acid glucuronide	M+H	3	3	Lipids and lipid-like molecules
180	655.415	10.02	661.453	585.326	409.293	Cholic acid glucuronide	M+H	2	2	Lipids and lipid-like molecules
181	669.29	7.51	675.328	599.2	423.168	Losartan N2-glucuronide	M+H	2	3	Organic oxygen compounds
